# Supplementary material for: Sintering-induced cation displacement in protonic ceramics and way for its suppression
Source: Nat Commun. 2023 Dec 2;14:7984. doi: 10.1038/s41467-023-43725-x (PMC10693594; doi:10.1038/s41467-023-43725-x)
Supplement: Supplementary file 3 — Source Data [file 41467_2023_43725_MOESM3_ESM.xlsx]

## Sheet: Figure 1a
SSR-1100 ℃			SSR-1200 ℃			SSR-1300 ℃			SSR-1400 ℃			SSR-1000 ℃			SSR-1450 ℃
2θ	Intensity		2θ	Intensity		2θ	Intensity		2θ	Intensity		2θ	Intensity		2θ	Intensity
10	96		5	1000		5	2008		10	3121		10	-844		9.9001	4568
10.0153	96		5.02626	1000		5.02626	2008		10.0194	3134		10.0194	-893		9.92056	4461
10.0307	90		5.05252	1006		5.05252	2012		10.0389	3147		10.0389	-893		9.94103	4498
10.046	110		5.07878	1005		5.07878	2000		10.0583	3150		10.0583	-911		9.96149	4483
10.0614	100		5.10504	1022		5.10504	2017		10.0778	3130		10.0778	-905		9.98195	4496
10.0767	85		5.1313	1015		5.1313	2016		10.0972	3161		10.0972	-907		10.0024	4493
10.0921	77		5.15756	1005		5.15756	2021		10.1166	3130		10.1166	-871		10.0229	4444
10.1074	86		5.18382	1029		5.18382	2062		10.1361	3147		10.1361	-874		10.0433	4469
10.1228	102		5.21008	1018		5.21008	2052		10.1555	3142		10.1555	-941		10.0638	4529
10.1381	83		5.23635	1044		5.23635	2015		10.175	3134		10.175	-892		10.0843	4524
10.1535	94		5.26261	1000		5.26261	2015		10.1944	3138		10.1944	-911		10.1047	4487
10.1688	112		5.28887	1024		5.28887	2000		10.2138	3138		10.2138	-935		10.1252	4503
10.1842	106		5.31513	1001		5.31513	2023		10.2333	3125		10.2333	-892		10.1456	4496
10.1995	86		5.34139	1020		5.34139	2000		10.2527	3143		10.2527	-914		10.1661	4478
10.2149	80		5.36765	1029		5.36765	2035		10.2721	3138		10.2721	-881		10.1866	4506
10.2302	92		5.39391	1000		5.39391	2000		10.2916	3126		10.2916	-883		10.207	4462
10.2455	88		5.42017	1000		5.42017	2000		10.311	3131		10.311	-883		10.2275	4476
10.2609	89		5.44643	1023		5.44643	2000		10.3305	3112		10.3305	-901		10.248	4471
10.2762	97		5.47269	1000		5.47269	2029		10.3499	3125		10.3499	-902		10.2684	4487
10.2916	92		5.49895	1029		5.49895	2000		10.3694	3129		10.3694	-904		10.2889	4484
10.3069	96		5.52521	1000		5.52521	2028		10.3888	3128		10.3888	-911		10.3094	4503
10.3223	109		5.55147	1026		5.55147	2007		10.4082	3129		10.4082	-920		10.3298	4505
10.3376	83		5.57773	1002		5.57773	2013		10.4277	3129		10.4277	-896		10.3503	4480
10.353	105		5.60399	1027		5.60399	2000		10.4471	3116		10.4471	-914		10.3707	4453
10.3683	84		5.63025	1000		5.63025	2063		10.4665	3106		10.4665	-908		10.3912	4462
10.3837	82		5.65651	1020		5.65651	2035		10.486	3135		10.486	-902		10.4117	4429
10.399	95		5.68278	1006		5.68278	2000		10.5054	3131		10.5054	-923		10.4321	4463
10.4144	83		5.70904	1000		5.70904	2010		10.5249	3124		10.5249	-916		10.4526	4483
10.4297	83		5.7353	1000		5.7353	2000		10.5443	3127		10.5443	-899		10.4731	4486
10.4451	82		5.76156	1000		5.76156	2026		10.5638	3124		10.5638	-892		10.4935	4473
10.4604	92		5.78782	1013		5.78782	2033		10.5832	3111		10.5832	-923		10.514	4471
10.4758	93		5.81408	1011		5.81408	2000		10.6026	3143		10.6026	-898		10.5344	4439
10.4911	95		5.84034	1021		5.84034	2000		10.6221	3127		10.6221	-892		10.5549	4458
10.5064	115		5.8666	1000		5.8666	2024		10.6415	3132		10.6415	-890		10.5754	4482
10.5218	80		5.89286	1008		5.89286	2000		10.6609	3117		10.6609	-904		10.5958	4458
10.5371	86		5.91912	1001		5.91912	2000		10.6804	3106		10.6804	-890		10.6163	4416
10.5525	87		5.94538	1030		5.94538	2010		10.6998	3136		10.6998	-932		10.6368	4449
10.5678	67		5.97164	1000		5.97164	2021		10.7193	3123		10.7193	-911		10.6572	4400
10.5832	78		5.9979	1019		5.9979	2000		10.7387	3129		10.7387	-905		10.6777	4441
10.5985	90		6.02416	1063		6.02416	2000		10.7582	3149		10.7581	-911		10.6981	4491
10.6139	89		6.05042	1007		6.05042	2000		10.7776	3128		10.7776	-905		10.7186	4417
10.6292	78		6.07668	1001		6.07668	2019		10.797	3114		10.797	-886		10.7391	4456
10.6446	96		6.10294	1000		6.10294	2045		10.8165	3133		10.8165	-913		10.7595	4433
10.6599	74		6.1292	1035		6.1292	2006		10.8359	3116		10.8359	-926		10.78	4465
10.6753	108		6.15547	1000		6.15547	2025		10.8553	3138		10.8553	-908		10.8005	4400
10.6906	84		6.18173	1000		6.18173	2004		10.8748	3100		10.8748	-907		10.8209	4418
10.706	88		6.20799	1020		6.20799	2026		10.8942	3126		10.8942	-914		10.8414	4442
10.7213	90		6.23425	1018		6.23425	2001		10.9137	3133		10.9137	-914		10.8619	4425
10.7367	98		6.26051	1024		6.26051	2055		10.9331	3128		10.9331	-914		10.8823	4425
10.752	84		6.28677	1023		6.28677	2000		10.9525	3124		10.9525	-881		10.9028	4461
10.7674	64		6.31303	1025		6.31303	2041		10.972	3131		10.972	-913		10.9232	4418
10.7827	79		6.33929	1029		6.33929	2033		10.9914	3117		10.9914	-920		10.9437	4455
10.798	75		6.36555	1037		6.36555	2019		11.0109	3110		11.0109	-907		10.9642	4437
10.8134	87		6.39181	1000		6.39181	2000		11.0303	3097		11.0303	-922		10.9846	4445
10.8287	91		6.41807	1038		6.41807	2004		11.0497	3108		11.0497	-911		11.0051	4437
10.8441	85		6.44433	1000		6.44433	2030		11.0692	3122		11.0692	-922		11.0256	4411
10.8594	85		6.47059	1044		6.47059	2027		11.0886	3112		11.0886	-959		11.046	4428
10.8748	80		6.49685	1045		6.49685	2047		11.1081	3126		11.1081	-958		11.0665	4414
10.8901	82		6.52311	1003		6.52311	2022		11.1275	3129		11.1275	-896		11.0869	4385
10.9055	92		6.54937	1000		6.54937	2030		11.1469	3095		11.1469	-943		11.1074	4403
10.9208	98		6.57563	1038		6.57563	2000		11.1664	3108		11.1664	-940		11.1279	4427
10.9362	85		6.60189	1000		6.60189	2013		11.1858	3125		11.1858	-893		11.1483	4424
10.9515	84		6.62815	1020		6.62815	2000		11.2053	3121		11.2053	-902		11.1688	4406
10.9669	73		6.65442	1047		6.65442	2000		11.2247	3142		11.2247	-916		11.1892	4452
10.9822	85		6.68068	1030		6.68068	2008		11.2441	3117		11.2441	-923		11.2097	4416
10.9976	84		6.70694	1068		6.70694	2000		11.2636	3114		11.2636	-889		11.2302	4439
11.0129	72		6.7332	1006		6.7332	2000		11.283	3109		11.283	-946		11.2506	4439
11.0282	70		6.75946	1040		6.75946	2019		11.3025	3123		11.3025	-947		11.2711	4434
11.0436	74		6.78572	1000		6.78572	2000		11.3219	3111		11.3219	-923		11.2916	4362
11.0589	82		6.81198	1000		6.81198	2014		11.3413	3110		11.3413	-946		11.312	4405
11.0743	82		6.83824	1021		6.83824	2058		11.3608	3114		11.3608	-910		11.3325	4398
11.0896	86		6.8645	1046		6.8645	2020		11.3802	3132		11.3802	-937		11.3529	4408
11.105	84		6.89076	1002		6.89076	2038		11.3996	3120		11.3996	-926		11.3734	4415
11.1203	109		6.91702	1000		6.91702	2000		11.4191	3127		11.4191	-925		11.3939	4436
11.1357	89		6.94328	1023		6.94328	2011		11.4385	3108		11.4385	-913		11.4143	4436
11.151	87		6.96954	1000		6.96954	2027		11.458	3109		11.458	-937		11.4348	4374
11.1664	81		6.9958	1062		6.9958	2060		11.4774	3098		11.4774	-937		11.4553	4394
11.1817	84		7.02206	1022		7.02206	2006		11.4969	3114		11.4969	-934		11.4757	4415
11.1971	75		7.04832	1022		7.04832	2029		11.5163	3113		11.5163	-925		11.4962	4379
11.2124	94		7.07458	1047		7.07458	2000		11.5357	3113		11.5357	-952		11.5167	4392
11.2278	87		7.10084	1029		7.10084	2047		11.5552	3105		11.5552	-919		11.5371	4408
11.2431	77		7.12711	1064		7.12711	2032		11.5746	3099		11.5746	-943		11.5576	4386
11.2585	86		7.15337	1046		7.15337	2017		11.594	3111		11.594	-914		11.578	4383
11.2738	93		7.17963	1001		7.17963	2009		11.6135	3107		11.6135	-970		11.5985	4414
11.2891	94		7.20589	1000		7.20589	2046		11.6329	3098		11.6329	-923		11.619	4380
11.3045	84		7.23215	1030		7.23215	2014		11.6524	3121		11.6524	-932		11.6394	4407
11.3198	75		7.25841	1020		7.25841	2011		11.6718	3100		11.6718	-926		11.6599	4394
11.3352	74		7.28467	1005		7.28467	2062		11.6913	3103		11.6913	-917		11.6804	4407
11.3505	88		7.31093	1059		7.31093	2000		11.7107	3106		11.7107	-935		11.7008	4375
11.3659	90		7.33719	1015		7.33719	2082		11.7301	3111		11.7301	-934		11.7213	4379
11.3812	79		7.36345	1032		7.36345	2000		11.7496	3115		11.7496	-934		11.7417	4377
11.3966	68		7.38971	1016		7.38971	2029		11.769	3105		11.769	-923		11.7622	4416
11.4119	78		7.41597	1042		7.41597	2000		11.7884	3124		11.7884	-953		11.7827	4386
11.4273	77		7.44223	1020		7.44223	2050		11.8079	3109		11.8079	-944		11.8031	4395
11.4426	66		7.46849	1000		7.46849	2003		11.8273	3092		11.8273	-905		11.8236	4408
11.458	66		7.49475	1026		7.49475	2045		11.8468	3103		11.8468	-947		11.8441	4384
11.4733	66		7.52101	1045		7.52101	2025		11.8662	3102		11.8662	-943		11.8645	4343
11.4887	85		7.54728	1030		7.54728	2024		11.8856	3122		11.8856	-931		11.885	4368
11.504	84		7.57353	1031		7.57353	2000		11.9051	3118		11.9051	-946		11.9055	4406
11.5194	92		7.5998	1021		7.5998	2000		11.9245	3105		11.9245	-931		11.9259	4387
11.5347	75		7.62606	1031		7.62606	2074		11.944	3107		11.944	-953		11.9464	4356
11.5501	65		7.65232	1022		7.65232	2043		11.9634	3099		11.9634	-932		11.9668	4407
11.5654	88		7.67858	1017		7.67858	2000		11.9828	3107		11.9828	-944		11.9873	4386
11.5808	69		7.70484	1043		7.70484	2012		12.0023	3108		12.0023	-952		12.0078	4384
11.5961	85		7.7311	1024		7.7311	2034		12.0217	3115		12.0217	-962		12.0282	4361
11.6114	90		7.75736	1071		7.75736	2017		12.0412	3111		12.0412	-956		12.0487	4380
11.6268	74		7.78362	1069		7.78362	2019		12.0606	3116		12.0606	-944		12.0692	4385
11.6421	68		7.80988	1002		7.80988	2019		12.08	3104		12.08	-943		12.0896	4377
11.6575	85		7.83614	1014		7.83614	2025		12.0995	3115		12.0995	-950		12.1101	4359
11.6728	81		7.8624	1033		7.8624	2034		12.1189	3104		12.1189	-938		12.1305	4374
11.6882	81		7.88866	1017		7.88866	2000		12.1384	3111		12.1384	-932		12.151	4395
11.7035	76		7.91492	1013		7.91492	2060		12.1578	3111		12.1578	-953		12.1715	4399
11.7189	66		7.94118	1045		7.94118	2033		12.1772	3103		12.1772	-929		12.1919	4358
11.7342	75		7.96744	1004		7.96744	2029		12.1967	3093		12.1967	-968		12.2124	4343
11.7496	83		7.9937	1039		7.9937	2062		12.2161	3096		12.2161	-964		12.2328	4348
11.7649	54		8.01996	1003		8.01996	2082		12.2356	3112		12.2356	-976		12.2533	4330
11.7803	88		8.04623	1021		8.04623	2018		12.255	3112		12.255	-937		12.2738	4352
11.7956	72		8.07249	1000		8.07249	2009		12.2744	3086		12.2744	-934		12.2942	4352
11.811	92		8.09875	1044		8.09875	2028		12.2939	3098		12.2939	-947		12.3147	4390
11.8263	51		8.12501	1017		8.12501	2012		12.3133	3090		12.3133	-965		12.3352	4348
11.8416	76		8.15127	1043		8.15127	2034		12.3328	3109		12.3328	-941		12.3556	4382
11.857	79		8.17753	1025		8.17753	2016		12.3522	3094		12.3522	-929		12.3761	4338
11.8723	71		8.20379	1000		8.20379	2009		12.3716	3104		12.3716	-944		12.3965	4357
11.8877	78		8.23005	1023		8.23005	2064		12.3911	3117		12.3911	-976		12.417	4377
11.903	81		8.25631	1023		8.25631	2007		12.4105	3102		12.4105	-959		12.4375	4366
11.9184	98		8.28257	1009		8.28257	2000		12.4299	3106		12.4299	-956		12.4579	4361
11.9337	64		8.30883	1000		8.30883	2075		12.4494	3123		12.4494	-950		12.4784	4367
11.9491	81		8.33509	1005		8.33509	2000		12.4688	3095		12.4688	-944		12.4989	4350
11.9644	81		8.36135	1058		8.36135	2078		12.4883	3100		12.4883	-946		12.5193	4344
11.9798	73		8.38761	1018		8.38761	2069		12.5077	3097		12.5077	-940		12.5398	4342
11.9951	94		8.41387	1000		8.41387	2012		12.5272	3103		12.5272	-967		12.5603	4313
12.0105	87		8.44013	1103		8.44013	2000		12.5466	3106		12.5466	-947		12.5807	4335
12.0258	69		8.46639	1021		8.46639	2047		12.566	3085		12.566	-950		12.6012	4347
12.0412	74		8.49265	1034		8.49265	2009		12.5855	3100		12.5855	-947		12.6216	4330
12.0565	83		8.51891	1001		8.51891	2046		12.6049	3093		12.6049	-941		12.6421	4318
12.0718	81		8.54518	1034		8.54518	2037		12.6243	3100		12.6243	-956		12.6626	4322
12.0872	73		8.57144	1031		8.57144	2027		12.6438	3101		12.6438	-965		12.683	4356
12.1026	62		8.5977	1009		8.5977	2052		12.6632	3091		12.6632	-931		12.7035	4383
12.1179	86		8.62396	1014		8.62396	2081		12.6827	3097		12.6827	-964		12.724	4344
12.1332	67		8.65022	1021		8.65022	2000		12.7021	3102		12.7021	-938		12.7444	4332
12.1486	76		8.67648	1005		8.67648	2041		12.7216	3111		12.7216	-976		12.7649	4341
12.1639	59		8.70274	1003		8.70274	2000		12.741	3085		12.741	-938		12.7853	4357
12.1793	78		8.729	1000		8.729	2000		12.7604	3095		12.7604	-958		12.8058	4305
12.1946	72		8.75526	1000		8.75526	2040		12.7799	3089		12.7799	-964		12.8263	4306
12.21	69		8.78152	1016		8.78152	2025		12.7993	3093		12.7993	-952		12.8467	4354
12.2253	59		8.80778	1016		8.80778	2053		12.8187	3098		12.8187	-940		12.8672	4306
12.2407	68		8.83404	1009		8.83404	2009		12.8382	3097		12.8382	-946		12.8877	4319
12.256	78		8.8603	1010		8.8603	2001		12.8576	3082		12.8576	-983		12.9081	4317
12.2714	59		8.88656	1040		8.88656	2011		12.8771	3099		12.8771	-962		12.9286	4351
12.2867	66		8.91282	1000		8.91282	2044		12.8965	3109		12.8965	-974		12.949	4338
12.3021	79		8.93909	1011		8.93909	2010		12.916	3103		12.9159	-961		12.9695	4330
12.3174	69		8.96534	1003		8.96534	2032		12.9354	3095		12.9354	-947		12.99	4319
12.3328	79		8.99161	1016		8.99161	2018		12.9548	3107		12.9548	-976		13.0104	4341
12.3481	66		9.01787	1000		9.01787	2021		12.9743	3072		12.9743	-976		13.0309	4324
12.3635	79		9.04413	1009		9.04413	2021		12.9937	3086		12.9937	-964		13.0514	4375
12.3788	71		9.07039	1000		9.07039	2054		13.0131	3104		13.0131	-961		13.0718	4307
12.3941	64		9.09665	1000		9.09665	2010		13.0326	3108		13.0326	-931		13.0923	4322
12.4095	79		9.12291	1031		9.12291	2015		13.052	3090		13.052	-967		13.1128	4322
12.4248	72		9.14917	1004		9.14917	2040		13.0715	3088		13.0715	-964		13.1332	4299
12.4402	70		9.17543	1031		9.17543	2035		13.0909	3082		13.0909	-968		13.1537	4333
12.4555	68		9.20169	1030		9.20169	2049		13.1103	3096		13.1103	-946		13.1741	4361
12.4709	65		9.22795	1058		9.22795	2014		13.1298	3088		13.1298	-968		13.1946	4332
12.4862	82		9.25421	1010		9.25421	2072		13.1492	3084		13.1492	-961		13.2151	4324
12.5016	64		9.28047	1011		9.28047	2006		13.1687	3099		13.1687	-956		13.2355	4323
12.5169	66		9.30673	1000		9.30673	2036		13.1881	3078		13.1881	-952		13.256	4312
12.5323	65		9.33299	1053		9.33299	2030		13.2075	3088		13.2075	-973		13.2765	4295
12.5476	64		9.35925	1005		9.35925	2055		13.227	3076		13.227	-955		13.2969	4315
12.563	69		9.38551	1058		9.38551	2025		13.2464	3111		13.2464	-964		13.3174	4309
12.5783	70		9.41178	1000		9.41178	2008		13.2659	3098		13.2659	-932		13.3378	4302
12.5937	80		9.43803	1052		9.43803	2033		13.2853	3099		13.2853	-932		13.3583	4286
12.609	84		9.4643	1045		9.4643	2014		13.3047	3084		13.3047	-944		13.3788	4300
12.6243	63		9.49056	1044		9.49056	2064		13.3242	3073		13.3242	-965		13.3992	4314
12.6397	84		9.51682	1030		9.51682	2012		13.3436	3096		13.3436	-965		13.4197	4316
12.655	56		9.54308	1000		9.54308	2043		13.3631	3101		13.3631	-952		13.4402	4285
12.6704	72		9.56934	1047		9.56934	2020		13.3825	3082		13.3825	-961		13.4606	4342
12.6857	68		9.5956	1040		9.5956	2036		13.4019	3098		13.4019	-976		13.4811	4319
12.7011	73		9.62186	1031		9.62186	2000		13.4214	3105		13.4214	-997		13.5015	4304
12.7164	61		9.64812	1026		9.64812	2029		13.4408	3103		13.4408	-953		13.522	4305
12.7318	66		9.67438	1000		9.67438	2020		13.4603	3069		13.4603	-929		13.5425	4311
12.7471	71		9.70064	1000		9.70064	2054		13.4797	3096		13.4797	-955		13.5629	4317
12.7625	62		9.7269	1023		9.7269	2027		13.4991	3115		13.4991	-968		13.5834	4308
12.7778	63		9.75316	1023		9.75316	2049		13.5186	3087		13.5186	-952		13.6039	4300
12.7932	69		9.77942	1045		9.77942	2077		13.538	3076		13.538	-962		13.6243	4289
12.8085	71		9.80568	1030		9.80568	2023		13.5574	3114		13.5574	-965		13.6448	4293
12.8239	67		9.83194	1022		9.83194	2003		13.5769	3118		13.5769	-977		13.6653	4281
12.8392	64		9.8582	1000		9.8582	2092		13.5963	3093		13.5963	-971		13.6857	4302
12.8545	67		9.88447	1000		9.88447	2001		13.6158	3103		13.6158	-949		13.7062	4300
12.8699	63		9.91073	1062		9.91073	2086		13.6352	3097		13.6352	-959		13.7266	4332
12.8852	74		9.93699	1009		9.93699	2001		13.6547	3089		13.6547	-976		13.7471	4295
12.9006	74		9.96325	1003		9.96325	2007		13.6741	3086		13.6741	-970		13.7676	4301
12.9159	63		9.98951	1049		9.98951	2000		13.6935	3077		13.6935	-977		13.788	4323
12.9313	69		10.0158	1016		10.0158	2046		13.713	3096		13.713	-961		13.8085	4303
12.9466	85		10.042	1000		10.042	2026		13.7324	3077		13.7324	-974		13.829	4296
12.962	58		10.0683	1000		10.0683	2026		13.7518	3089		13.7518	-968		13.8494	4294
12.9773	72		10.0945	1029		10.0945	2000		13.7713	3091		13.7713	-967		13.8699	4314
12.9927	64		10.1208	1058		10.1208	2053		13.7907	3093		13.7907	-985		13.8903	4293
13.008	70		10.1471	1008		10.1471	2013		13.8102	3091		13.8102	-983		13.9108	4314
13.0234	66		10.1733	1055		10.1733	2024		13.8296	3092		13.8296	-968		13.9313	4319
13.0387	67		10.1996	1004		10.1996	2011		13.8491	3101		13.8491	-965		13.9517	4318
13.0541	62		10.2258	1023		10.2258	2023		13.8685	3079		13.8685	-965		13.9722	4291
13.0694	67		10.2521	1025		10.2521	2014		13.8879	3083		13.8879	-970		13.9926	4312
13.0848	78		10.2784	1053		10.2784	2014		13.9074	3087		13.9074	-965		14.0131	4271
13.1001	74		10.3046	1003		10.3046	2001		13.9268	3088		13.9268	-977		14.0336	4270
13.1154	84		10.3309	1044		10.3309	2040		13.9462	3086		13.9462	-962		14.054	4311
13.1308	74		10.3572	1003		10.3572	2042		13.9657	3082		13.9657	-955		14.0745	4319
13.1462	59		10.3834	1063		10.3834	2038		13.9851	3096		13.9851	-962		14.095	4309
13.1615	63		10.4097	1040		10.4097	2006		14.0046	3069		14.0046	-955		14.1154	4312
13.1768	68		10.4359	1006		10.4359	2000		14.024	3084		14.024	-973		14.1359	4315
13.1922	66		10.4622	1034		10.4622	2000		14.0434	3080		14.0434	-973		14.1563	4269
13.2075	63		10.4885	1047		10.4885	2086		14.0629	3090		14.0629	-971		14.1768	4291
13.2229	88		10.5147	1038		10.5147	2031		14.0823	3109		14.0823	-985		14.1973	4265
13.2382	71		10.541	1022		10.541	2002		14.1018	3095		14.1018	-941		14.2177	4282
13.2536	70		10.5672	1018		10.5672	2022		14.1212	3077		14.1212	-991		14.2382	4294
13.2689	60		10.5935	1004		10.5935	2036		14.1406	3080		14.1406	-974		14.2587	4329
13.2843	77		10.6198	1022		10.6198	2035		14.1601	3071		14.1601	-959		14.2791	4294
13.2996	81		10.646	1001		10.646	2027		14.1795	3098		14.1795	-1007		14.2996	4290
13.315	62		10.6723	1043		10.6723	2033		14.199	3079		14.199	-985		14.3201	4306
13.3303	61		10.6985	1000		10.6985	2000		14.2184	3080		14.2184	-947		14.3405	4259
13.3457	71		10.7248	1061		10.7248	2064		14.2378	3080		14.2378	-956		14.361	4267
13.361	70		10.7511	1054		10.7511	2009		14.2573	3085		14.2573	-980		14.3814	4296
13.3764	56		10.7773	1042		10.7773	2031		14.2767	3058		14.2767	-974		14.4019	4275
13.3917	65		10.8036	1023		10.8036	2023		14.2962	3086		14.2962	-964		14.4224	4266
13.407	70		10.8298	1020		10.8298	2003		14.3156	3090		14.3156	-973		14.4428	4268
13.4224	60		10.8561	1027		10.8561	2045		14.335	3063		14.335	-979		14.4633	4292
13.4377	74		10.8824	1010		10.8824	2011		14.3545	3081		14.3545	-988		14.4838	4274
13.4531	73		10.9086	1025		10.9086	2023		14.3739	3070		14.3739	-965		14.5042	4267
13.4684	79		10.9349	1014		10.9349	2055		14.3934	3076		14.3934	-979		14.5247	4275
13.4838	66		10.9611	1001		10.9611	2042		14.4128	3073		14.4128	-986		14.5451	4293
13.4991	76		10.9874	1000		10.9874	2028		14.4322	3086		14.4322	-958		14.5656	4259
13.5145	65		11.0137	1062		11.0137	2001		14.4517	3087		14.4517	-982		14.5861	4289
13.5298	57		11.0399	1023		11.0399	2021		14.4711	3081		14.4711	-989		14.6065	4295
13.5452	53		11.0662	1063		11.0662	2019		14.4906	3088		14.4906	-982		14.627	4276
13.5605	63		11.0924	1034		11.0924	2021		14.51	3092		14.51	-982		14.6475	4281
13.5759	70		11.1187	1000		11.1187	2006		14.5294	3085		14.5294	-974		14.6679	4292
13.5912	58		11.145	1000		11.145	2010		14.5489	3095		14.5489	-1015		14.6884	4252
13.6066	69		11.1712	1010		11.1712	2020		14.5683	3076		14.5683	-1013		14.7088	4280
13.6219	71		11.1975	1000		11.1975	2027		14.5878	3081		14.5877	-968		14.7293	4283
13.6372	67		11.2238	1012		11.2238	2009		14.6072	3086		14.6072	-997		14.7498	4264
13.6526	66		11.25	1054		11.25	2034		14.6266	3076		14.6266	-974		14.7702	4283
13.6679	61		11.2763	1024		11.2763	2065		14.6461	3093		14.6461	-971		14.7907	4282
13.6833	61		11.3025	1054		11.3025	2036		14.6655	3078		14.6655	-991		14.8112	4279
13.6986	61		11.3288	1000		11.3288	2034		14.685	3104		14.685	-982		14.8316	4289
13.714	64		11.3551	1079		11.3551	2008		14.7044	3076		14.7044	-997		14.8521	4284
13.7293	55		11.3813	1032		11.3813	2002		14.7238	3086		14.7238	-976		14.8726	4306
13.7447	58		11.4076	1011		11.4076	2008		14.7433	3078		14.7433	-977		14.893	4241
13.76	52		11.4338	1033		11.4338	2000		14.7627	3071		14.7627	-961		14.9135	4258
13.7754	71		11.4601	1001		11.4601	2050		14.7821	3085		14.7821	-955		14.9339	4215
13.7907	71		11.4864	1000		11.4864	2008		14.8016	3078		14.8016	-961		14.9544	4268
13.8061	58		11.5126	1000		11.5126	2023		14.821	3057		14.821	-949		14.9749	4274
13.8214	64		11.5389	1021		11.5389	2040		14.8405	3070		14.8405	-964		14.9953	4289
13.8368	62		11.5651	1003		11.5651	2002		14.8599	3086		14.8599	-988		15.0158	4301
13.8521	75		11.5914	1046		11.5914	2035		14.8794	3068		14.8794	-983		15.0363	4253
13.8675	74		11.6177	1013		11.6177	2029		14.8988	3081		14.8988	-974		15.0567	4253
13.8828	71		11.6439	1013		11.6439	2051		14.9182	3072		14.9182	-964		15.0772	4293
13.8981	60		11.6702	1046		11.6702	2008		14.9377	3086		14.9377	-994		15.0976	4239
13.9135	47		11.6964	1053		11.6964	2072		14.9571	3086		14.9571	-988		15.1181	4249
13.9289	54		11.7227	1024		11.7227	2042		14.9765	3073		14.9765	-989		15.1386	4241
13.9442	75		11.749	1079		11.749	2034		14.996	3052		14.996	-992		15.159	4281
13.9595	62		11.7752	1000		11.7752	2011		15.0154	3079		15.0154	-985		15.1795	4250
13.9749	62		11.8015	1000		11.8015	2042		15.0349	3067		15.0349	-988		15.1999	4264
13.9902	60		11.8277	1042		11.8277	2041		15.0543	3082		15.0543	-994		15.2204	4286
14.0056	76		11.854	1000		11.854	2000		15.0738	3072		15.0737	-983		15.2409	4279
14.0209	62		11.8803	1052		11.8803	2035		15.0932	3080		15.0932	-986		15.2613	4242
14.0363	70		11.9065	1004		11.9065	2000		15.1126	3067		15.1126	-976		15.2818	4270
14.0516	57		11.9328	1062		11.9328	2000		15.1321	3082		15.1321	-971		15.3023	4292
14.067	67		11.959	1028		11.959	2000		15.1515	3073		15.1515	-980		15.3227	4261
14.0823	53		11.9853	1000		11.9853	2048		15.1709	3096		15.1709	-983		15.3432	4250
14.0977	42		12.0116	1007		12.0116	2044		15.1904	3076		15.1904	-977		15.3637	4258
14.113	57		12.0378	1050		12.0378	2014		15.2098	3067		15.2098	-986		15.3841	4255
14.1284	71		12.0641	1000		12.0641	2057		15.2293	3070		15.2293	-979		15.4046	4279
14.1437	75		12.0904	1000		12.0904	2013		15.2487	3075		15.2487	-977		15.4251	4273
14.1591	44		12.1166	1024		12.1166	2000		15.2681	3075		15.2681	-991		15.4455	4235
14.1744	72		12.1429	1010		12.1429	2040		15.2876	3067		15.2876	-1003		15.466	4268
14.1898	66		12.1691	1001		12.1691	2007		15.307	3082		15.307	-988		15.4864	4241
14.2051	46		12.1954	1012		12.1954	2081		15.3265	3072		15.3265	-991		15.5069	4252
14.2204	62		12.2217	1019		12.2217	2036		15.3459	3072		15.3459	-979		15.5274	4258
14.2358	47		12.2479	1007		12.2479	2059		15.3653	3073		15.3653	-988		15.5478	4259
14.2511	89		12.2742	1000		12.2742	2000		15.3848	3078		15.3848	-982		15.5683	4265
14.2665	45		12.3004	1000		12.3004	2025		15.4042	3075		15.4042	-1001		15.5887	4247
14.2818	66		12.3267	1040		12.3267	2015		15.4237	3068		15.4237	-982		15.6092	4250
14.2972	58		12.3529	1019		12.3529	2005		15.4431	3077		15.4431	-991		15.6297	4251
14.3125	62		12.3792	1021		12.3792	2025		15.4625	3062		15.4625	-992		15.6501	4255
14.3279	62		12.4055	1005		12.4055	2000		15.482	3074		15.482	-992		15.6706	4240
14.3432	54		12.4317	1013		12.4317	2023		15.5014	3054		15.5014	-992		15.6911	4236
14.3586	67		12.458	1035		12.458	2022		15.5209	3090		15.5209	-970		15.7115	4254
14.3739	50		12.4843	1017		12.4843	2000		15.5403	3085		15.5403	-967		15.732	4243
14.3893	52		12.5105	1001		12.5105	2009		15.5597	3069		15.5597	-985		15.7524	4250
14.4046	71		12.5368	1000		12.5368	2027		15.5792	3081		15.5792	-962		15.7729	4216
14.42	62		12.563	1014		12.563	2000		15.5986	3066		15.5986	-965		15.7934	4260
14.4353	53		12.5893	1014		12.5893	2000		15.6181	3063		15.6181	-979		15.8138	4220
14.4506	62		12.6156	1033		12.6156	2053		15.6375	3075		15.6375	-1018		15.8343	4264
14.466	55		12.6418	1000		12.6418	2000		15.6569	3070		15.6569	-983		15.8548	4260
14.4813	57		12.6681	1000		12.6681	2000		15.6764	3076		15.6764	-1003		15.8752	4239
14.4967	55		12.6943	1087		12.6943	2056		15.6958	3066		15.6958	-1016		15.8957	4227
14.512	60		12.7206	1016		12.7206	2000		15.7152	3080		15.7152	-992		15.9162	4232
14.5274	61		12.7469	1002		12.7469	2025		15.7347	3083		15.7347	-1009		15.9366	4256
14.5427	66		12.7731	1064		12.7731	2017		15.7541	3069		15.7541	-1001		15.9571	4236
14.5581	48		12.7994	1028		12.7994	2000		15.7736	3067		15.7736	-964		15.9775	4247
14.5734	57		12.8256	1009		12.8256	2000		15.793	3072		15.793	-1001		15.998	4241
14.5888	59		12.8519	1008		12.8519	2012		15.8125	3068		15.8125	-979		16.0185	4232
14.6041	51		12.8782	1020		12.8782	2022		15.8319	3068		15.8319	-980		16.0389	4223
14.6195	50		12.9044	1026		12.9044	2036		15.8513	3073		15.8513	-1006		16.0594	4246
14.6348	48		12.9307	1024		12.9307	2000		15.8708	3067		15.8708	-985		16.0799	4237
14.6502	59		12.957	1000		12.957	2000		15.8902	3058		15.8902	-1015		16.1003	4254
14.6655	53		12.9832	1000		12.9832	2063		15.9096	3078		15.9096	-992		16.1208	4245
14.6809	55		13.0095	1059		13.0095	2000		15.9291	3060		15.9291	-997		16.1412	4228
14.6962	51		13.0357	1000		13.0357	2025		15.9485	3077		15.9485	-976		16.1617	4255
14.7116	55		13.062	1040		13.062	2000		15.968	3083		15.968	-986		16.1822	4239
14.7269	51		13.0883	1033		13.0883	2008		15.9874	3071		15.9874	-1028		16.2026	4240
14.7422	60		13.1145	1013		13.1145	2041		16.0069	3062		16.0069	-991		16.2231	4240
14.7576	52		13.1408	1010		13.1408	2020		16.0263	3094		16.0263	-1012		16.2436	4257
14.7729	58		13.167	1000		13.167	2020		16.0457	3065		16.0457	-1000		16.264	4225
14.7883	58		13.1933	1024		13.1933	2006		16.0652	3072		16.0652	-991		16.2845	4189
14.8036	49		13.2195	1000		13.2195	2035		16.0846	3068		16.0846	-997		16.3049	4219
14.819	50		13.2458	1043		13.2458	2041		16.1041	3065		16.104	-998		16.3254	4213
14.8343	53		13.2721	1000		13.2721	2015		16.1235	3067		16.1235	-1001		16.3459	4210
14.8497	53		13.2983	1000		13.2983	2000		16.1429	3080		16.1429	-983		16.3663	4240
14.865	68		13.3246	1000		13.3246	2004		16.1624	3065		16.1624	-1010		16.3868	4227
14.8804	56		13.3509	1000		13.3509	2029		16.1818	3068		16.1818	-980		16.4073	4226
14.8957	63		13.3771	1007		13.3771	2048		16.2012	3054		16.2012	-1006		16.4277	4226
14.9111	64		13.4034	1046		13.4034	2043		16.2207	3065		16.2207	-1004		16.4482	4251
14.9264	60		13.4296	1000		13.4296	2000		16.2401	3067		16.2401	-1004		16.4687	4208
14.9418	56		13.4559	1035		13.4559	2014		16.2596	3067		16.2596	-1004		16.4891	4217
14.9571	61		13.4822	1000		13.4822	2021		16.279	3063		16.279	-1000		16.5096	4229
14.9725	62		13.5084	1000		13.5084	2009		16.2984	3081		16.2984	-1012		16.53	4217
14.9878	60		13.5347	1045		13.5347	2039		16.3179	3075		16.3179	-989		16.5505	4225
15.0031	49		13.5609	1025		13.5609	2017		16.3373	3075		16.3373	-1012		16.571	4257
15.0185	60		13.5872	1018		13.5872	2000		16.3568	3067		16.3568	-982		16.5914	4246
15.0338	54		13.6135	1032		13.6135	2046		16.3762	3080		16.3762	-1001		16.6119	4241
15.0492	48		13.6397	1000		13.6397	2000		16.3956	3080		16.3956	-1001		16.6323	4228
15.0645	56		13.666	1049		13.666	2000		16.4151	3074		16.4151	-1013		16.6528	4228
15.0799	48		13.6922	1000		13.6922	2020		16.4345	3050		16.4345	-989		16.6733	4241
15.0952	53		13.7185	1021		13.7185	2005		16.454	3052		16.454	-1010		16.6937	4202
15.1106	54		13.7448	1018		13.7448	2044		16.4734	3063		16.4734	-980		16.7142	4221
15.1259	63		13.771	1044		13.771	2034		16.4928	3077		16.4928	-980		16.7347	4238
15.1413	66		13.7973	1046		13.7973	2009		16.5123	3064		16.5123	-1000		16.7551	4220
15.1566	53		13.8235	1014		13.8235	2033		16.5317	3065		16.5317	-1009		16.7756	4224
15.172	53		13.8498	1030		13.8498	2018		16.5512	3071		16.5512	-989		16.7961	4241
15.1873	50		13.8761	1009		13.8761	2005		16.5706	3076		16.5706	-1009		16.8165	4218
15.2027	55		13.9023	1015		13.9023	2031		16.59	3066		16.59	-994		16.837	4247
15.218	47		13.9286	1030		13.9286	2034		16.6095	3079		16.6095	-995		16.8574	4218
15.2333	60		13.9549	1008		13.9549	2044		16.6289	3050		16.6289	-1000		16.8779	4228
15.2487	66		13.9811	1017		13.9811	2040		16.6484	3054		16.6484	-998		16.8984	4239
15.264	53		14.0074	1005		14.0074	2018		16.6678	3068		16.6678	-1006		16.9188	4218
15.2794	75		14.0336	1040		14.0336	2018		16.6872	3076		16.6872	-1015		16.9393	4200
15.2947	44		14.0599	1000		14.0599	2037		16.7067	3077		16.7067	-1012		16.9597	4225
15.3101	51		14.0861	1031		14.0861	2017		16.7261	3061		16.7261	-995		16.9802	4218
15.3254	55		14.1124	1000		14.1124	2000		16.7456	3079		16.7456	-1009		17.0007	4213
15.3408	52		14.1387	1007		14.1387	2031		16.765	3070		16.765	-977		17.0211	4223
15.3561	62		14.1649	1037		14.1649	2061		16.7844	3081		16.7844	-1006		17.0416	4224
15.3715	58		14.1912	1000		14.1912	2000		16.8039	3058		16.8039	-1009		17.0621	4239
15.3868	46		14.2174	1004		14.2174	2000		16.8233	3058		16.8233	-1015		17.0825	4205
15.4022	44		14.2437	1019		14.2437	2070		16.8427	3057		16.8427	-1007		17.103	4200
15.4175	62		14.27	1005		14.27	2015		16.8622	3059		16.8622	-983		17.1235	4244
15.4329	48		14.2962	1000		14.2962	2030		16.8816	3052		16.8816	-1015		17.1439	4239
15.4482	57		14.3225	1053		14.3225	2036		16.9011	3063		16.9011	-991		17.1644	4235
15.4636	49		14.3488	1028		14.3488	2000		16.9205	3062		16.9205	-1015		17.1848	4181
15.4789	55		14.375	1023		14.375	2013		16.9399	3062		16.9399	-991		17.2053	4223
15.4942	52		14.4013	1000		14.4013	2064		16.9594	3064		16.9594	-1006		17.2258	4206
15.5096	55		14.4275	1012		14.4275	2038		16.9788	3060		16.9788	-1009		17.2462	4205
15.525	57		14.4538	1013		14.4538	2029		16.9983	3086		16.9983	-1018		17.2667	4201
15.5403	52		14.4801	1003		14.4801	2015		17.0177	3058		17.0177	-998		17.2872	4222
15.5556	46		14.5063	1002		14.5063	2008		17.0372	3067		17.0372	-1009		17.3076	4203
15.571	57		14.5326	1000		14.5326	2005		17.0566	3069		17.0566	-1004		17.3281	4209
15.5863	47		14.5588	1006		14.5588	2013		17.076	3071		17.076	-995		17.3485	4212
15.6017	56		14.5851	1000		14.5851	2013		17.0955	3067		17.0955	-995		17.369	4225
15.617	45		14.6114	1050		14.6114	2020		17.1149	3066		17.1149	-998		17.3895	4216
15.6324	55		14.6376	1000		14.6376	2005		17.1344	3069		17.1344	-998		17.4099	4207
15.6477	53		14.6639	1000		14.6639	2000		17.1538	3053		17.1538	-1028		17.4304	4225
15.6631	55		14.6901	1002		14.6901	2002		17.1732	3073		17.1732	-1021		17.4509	4207
15.6784	44		14.7164	1006		14.7164	2059		17.1927	3049		17.1927	-1019		17.4713	4207
15.6938	48		14.7427	1004		14.7427	2011		17.2121	3071		17.2121	-1006		17.4918	4189
15.7091	60		14.7689	1031		14.7689	2015		17.2315	3052		17.2315	-998		17.5123	4193
15.7245	60		14.7952	1029		14.7952	2000		17.251	3065		17.251	-1007		17.5327	4191
15.7398	46		14.8215	1007		14.8215	2024		17.2704	3061		17.2704	-995		17.5532	4225
15.7552	41		14.8477	1009		14.8477	2025		17.2899	3049		17.2899	-1012		17.5736	4202
15.7705	56		14.874	1062		14.874	2000		17.3093	3072		17.3093	-1012		17.5941	4224
15.7858	49		14.9002	1017		14.9002	2000		17.3287	3058		17.3287	-1012		17.6146	4194
15.8012	64		14.9265	1028		14.9265	2022		17.3482	3061		17.3482	-1016		17.635	4216
15.8165	53		14.9527	1000		14.9527	2012		17.3676	3066		17.3676	-1027		17.6555	4226
15.8319	57		14.979	1000		14.979	2028		17.3871	3071		17.3871	-1004		17.676	4201
15.8472	61		15.0053	1009		15.0053	2062		17.4065	3059		17.4065	-1028		17.6964	4235
15.8626	41		15.0315	1000		15.0315	2000		17.4259	3062		17.4259	-995		17.7169	4204
15.8779	49		15.0578	1025		15.0578	2043		17.4454	3044		17.4454	-1015		17.7373	4209
15.8933	41		15.084	1006		15.084	2007		17.4648	3054		17.4648	-1003		17.7578	4215
15.9086	52		15.1103	1007		15.1103	2000		17.4843	3061		17.4843	-968		17.7783	4205
15.924	48		15.1366	1020		15.1366	2005		17.5037	3064		17.5037	-997		17.7987	4183
15.9393	53		15.1628	1030		15.1628	2019		17.5231	3065		17.5231	-1009		17.8192	4215
15.9547	49		15.1891	1000		15.1891	2005		17.5426	3056		17.5426	-998		17.8396	4215
15.97	61		15.2154	1032		15.2154	2016		17.562	3056		17.562	-1004		17.8601	4203
15.9854	57		15.2416	1008		15.2416	2010		17.5815	3068		17.5815	-989		17.8806	4198
16.0007	58		15.2679	1021		15.2679	2003		17.6009	3065		17.6009	-1016		17.901	4201
16.016	68		15.2941	1002		15.2941	2020		17.6203	3059		17.6203	-1007		17.9215	4191
16.0314	53		15.3204	1022		15.3204	2022		17.6398	3070		17.6398	-1004		17.942	4184
16.0467	46		15.3467	1008		15.3467	2000		17.6592	3057		17.6592	-979		17.9624	4189
16.0621	55		15.3729	1025		15.3729	2007		17.6787	3071		17.6787	-1013		17.9829	4187
16.0774	51		15.3992	1000		15.3992	2011		17.6981	3060		17.6981	-997		18.0034	4183
16.0928	38		15.4254	1000		15.4254	2017		17.7175	3070		17.7175	-1010		18.0238	4216
16.1081	53		15.4517	1038		15.4517	2024		17.737	3061		17.737	-994		18.0443	4211
16.1235	56		15.478	1042		15.478	2010		17.7564	3063		17.7564	-1028		18.0647	4198
16.1388	55		15.5042	1036		15.5042	2003		17.7759	3060		17.7758	-1006		18.0852	4217
16.1542	58		15.5305	1026		15.5305	2017		17.7953	3055		17.7953	-1001		18.1057	4202
16.1695	42		15.5567	1000		15.5567	2000		17.8147	3051		17.8147	-983		18.1261	4192
16.1849	57		15.583	1009		15.583	2000		17.8342	3053		17.8342	-1010		18.1466	4205
16.2002	52		15.6093	1000		15.6093	2018		17.8536	3067		17.8536	-1010		18.1671	4191
16.2156	47		15.6355	1065		15.6355	2006		17.873	3046		17.873	-988		18.1875	4198
16.2309	48		15.6618	1017		15.6618	2018		17.8925	3057		17.8925	-1013		18.208	4215
16.2463	53		15.688	1000		15.688	2000		17.9119	3060		17.9119	-1024		18.2284	4195
16.2616	64		15.7143	1017		15.7143	2016		17.9314	3057		17.9314	-1001		18.2489	4212
16.2769	54		15.7406	1000		15.7406	2012		17.9508	3058		17.9508	-1007		18.2694	4174
16.2923	48		15.7668	1018		15.7668	2000		17.9703	3069		17.9703	-1010		18.2898	4183
16.3076	43		15.7931	1001		15.7931	2000		17.9897	3053		17.9897	-1009		18.3103	4187
16.323	46		15.8194	1019		15.8194	2006		18.0091	3056		18.0091	-1004		18.3308	4208
16.3383	48		15.8456	1045		15.8456	2030		18.0286	3054		18.0286	-1015		18.3512	4203
16.3537	49		15.8719	1009		15.8719	2010		18.048	3066		18.048	-1006		18.3717	4188
16.369	42		15.8981	1003		15.8981	2018		18.0675	3047		18.0675	-1012		18.3922	4195
16.3844	35		15.9244	1000		15.9244	2014		18.0869	3068		18.0869	-1016		18.4126	4196
16.3997	49		15.9506	1001		15.9506	2013		18.1063	3051		18.1063	-1022		18.4331	4191
16.4151	55		15.9769	1039		15.9769	2037		18.1258	3062		18.1258	-1007		18.4535	4218
16.4304	36		16.0032	1011		16.0032	2022		18.1452	3078		18.1452	-1019		18.474	4216
16.4458	45		16.0294	1000		16.0294	2000		18.1647	3060		18.1647	-1021		18.4945	4195
16.4611	56		16.0557	1009		16.0557	2018		18.1841	3053		18.1841	-1034		18.5149	4183
16.4765	40		16.0819	1018		16.0819	2000		18.2035	3052		18.2035	-1021		18.5354	4212
16.4918	48		16.1082	1006		16.1082	2016		18.223	3062		18.223	-1012		18.5558	4193
16.5072	68		16.1345	1006		16.1345	2052		18.2424	3065		18.2424	-1022		18.5763	4200
16.5225	40		16.1607	1032		16.1607	2000		18.2618	3057		18.2618	-1025		18.5968	4182
16.5378	68		16.187	1001		16.187	2029		18.2813	3057		18.2813	-1010		18.6172	4194
16.5532	46		16.2133	1000		16.2133	2032		18.3007	3060		18.3007	-1010		18.6377	4199
16.5685	56		16.2395	1000		16.2395	2033		18.3202	3060		18.3202	-1004		18.6582	4203
16.5839	55		16.2658	1012		16.2658	2007		18.3396	3070		18.3396	-1003		18.6786	4171
16.5992	46		16.292	1000		16.292	2035		18.359	3053		18.359	-1019		18.6991	4189
16.6146	60		16.3183	1000		16.3183	2044		18.3785	3057		18.3785	-1024		18.7196	4190
16.6299	49		16.3446	1000		16.3446	2002		18.3979	3066		18.3979	-1022		18.74	4203
16.6453	43		16.3708	1000		16.3708	2000		18.4174	3070		18.4174	-1019		18.7605	4167
16.6606	44		16.3971	1000		16.3971	2009		18.4368	3058		18.4368	-1003		18.7809	4186
16.676	53		16.4233	1032		16.4233	2000		18.4562	3046		18.4562	-1019		18.8014	4179
16.6913	62		16.4496	1000		16.4496	2000		18.4757	3056		18.4757	-1007		18.8219	4199
16.7067	48		16.4759	1000		16.4759	2000		18.4951	3063		18.4951	-1034		18.8423	4162
16.722	43		16.5021	1009		16.5021	2000		18.5146	3057		18.5146	-1016		18.8628	4184
16.7374	46		16.5284	1000		16.5284	2029		18.534	3055		18.534	-1030		18.8833	4182
16.7527	52		16.5546	1015		16.5546	2000		18.5534	3067		18.5534	-1013		18.9037	4184
16.7681	44		16.5809	1000		16.5809	2050		18.5729	3046		18.5729	-1000		18.9242	4184
16.7834	53		16.6072	1048		16.6072	2014		18.5923	3059		18.5923	-1013		18.9446	4206
16.7987	55		16.6334	1045		16.6334	2017		18.6118	3064		18.6118	-988		18.9651	4200
16.8141	47		16.6597	1005		16.6597	2014		18.6312	3046		18.6312	-1004		18.9856	4194
16.8295	65		16.6859	1000		16.6859	2032		18.6506	3071		18.6506	-1010		19.006	4190
16.8448	43		16.7122	1000		16.7122	2037		18.6701	3055		18.6701	-1021		19.0265	4182
16.8601	45		16.7385	1000		16.7385	2005		18.6895	3039		18.6895	-1007		19.047	4196
16.8755	56		16.7647	1057		16.7647	2028		18.709	3056		18.709	-1015		19.0674	4183
16.8908	44		16.791	1032		16.791	2004		18.7284	3061		18.7284	-1018		19.0879	4174
16.9062	43		16.8173	1025		16.8173	2003		18.7478	3060		18.7478	-1007		19.1083	4202
16.9215	38		16.8435	1027		16.8435	2003		18.7673	3051		18.7673	-1034		19.1288	4171
16.9369	55		16.8698	1012		16.8698	2015		18.7867	3052		18.7867	-1012		19.1493	4203
16.9522	45		16.896	1000		16.896	2035		18.8062	3048		18.8061	-1031		19.1697	4191
16.9676	50		16.9223	1000		16.9223	2023		18.8256	3058		18.8256	-1013		19.1902	4192
16.9829	53		16.9486	1069		16.9486	2014		18.845	3067		18.845	-1006		19.2107	4167
16.9983	44		16.9748	1009		16.9748	2000		18.8645	3059		18.8645	-1024		19.2311	4213
17.0136	53		17.0011	1005		17.0011	2026		18.8839	3059		18.8839	-1010		19.2516	4186
17.029	47		17.0273	1013		17.0273	2010		18.9033	3068		18.9033	-1022		19.2721	4196
17.0443	57		17.0536	1029		17.0536	2000		18.9228	3061		18.9228	-1004		19.2925	4186
17.0597	38		17.0799	1027		17.0799	2020		18.9422	3063		18.9422	-1012		19.313	4163
17.075	42		17.1061	1000		17.1061	2004		18.9617	3073		18.9617	-1013		19.3334	4219
17.0904	43		17.1324	1000		17.1324	2001		18.9811	3064		18.9811	-1021		19.3539	4189
17.1057	53		17.1586	1023		17.1586	2000		19.0006	3054		19.0006	-1030		19.3744	4199
17.121	54		17.1849	1000		17.1849	2000		19.02	3041		19.02	-1030		19.3948	4176
17.1364	46		17.2112	1013		17.2112	2055		19.0394	3062		19.0394	-1004		19.4153	4169
17.1517	48		17.2374	1034		17.2374	2000		19.0589	3065		19.0589	-1000		19.4357	4155
17.1671	38		17.2637	1000		17.2637	2000		19.0783	3061		19.0783	-1016		19.4562	4164
17.1824	40		17.2899	1000		17.2899	2022		19.0978	3065		19.0978	-1024		19.4767	4191
17.1978	43		17.3162	1048		17.3162	2044		19.1172	3064		19.1172	-1013		19.4971	4185
17.2131	52		17.3425	1030		17.3425	2041		19.1366	3047		19.1366	-1013		19.5176	4184
17.2285	27		17.3687	1000		17.3687	2000		19.1561	3065		19.1561	-1016		19.5381	4177
17.2438	55		17.395	1002		17.395	2005		19.1755	3061		19.1755	-1018		19.5585	4159
17.2592	62		17.4212	1000		17.4212	2027		19.1949	3062		19.1949	-1012		19.579	4187
17.2745	54		17.4475	1020		17.4475	2000		19.2144	3054		19.2144	-1015		19.5995	4180
17.2899	47		17.4738	1010		17.4738	2039		19.2338	3058		19.2338	-1024		19.6199	4199
17.3052	47		17.5	1030		17.5	2013		19.2533	3053		19.2533	-1027		19.6404	4170
17.3206	43		17.5263	1010		17.5263	2001		19.2727	3073		19.2727	-1007		19.6608	4185
17.3359	50		17.5525	1008		17.5525	2000		19.2921	3050		19.2921	-1000		19.6813	4185
17.3513	39		17.5788	1011		17.5788	2004		19.3116	3044		19.3116	-998		19.7018	4189
17.3666	47		17.6051	1000		17.6051	2036		19.331	3042		19.331	-1024		19.7222	4198
17.3819	44		17.6313	1045		17.6313	2025		19.3505	3059		19.3505	-1027		19.7427	4183
17.3973	51		17.6576	1006		17.6576	2021		19.3699	3058		19.3699	-1019		19.7631	4184
17.4126	48		17.6838	1009		17.6838	2012		19.3894	3054		19.3893	-1036		19.7836	4175
17.428	55		17.7101	1027		17.7101	2000		19.4088	3056		19.4088	-1018		19.8041	4192
17.4433	40		17.7364	1003		17.7364	2025		19.4282	3049		19.4282	-995		19.8245	4192
17.4587	50		17.7626	1002		17.7626	2010		19.4477	3056		19.4477	-1007		19.845	4180
17.474	47		17.7889	1000		17.7889	2000		19.4671	3048		19.4671	-1027		19.8655	4159
17.4894	48		17.8151	1000		17.8151	2019		19.4865	3065		19.4865	-995		19.8859	4153
17.5047	58		17.8414	1029		17.8414	2049		19.506	3062		19.506	-1009		19.9064	4185
17.5201	44		17.8677	1000		17.8677	2000		19.5254	3055		19.5254	-1030		19.9269	4200
17.5354	46		17.8939	1003		17.8939	2000		19.5449	3050		19.5449	-1013		19.9473	4153
17.5508	49		17.9202	1000		17.9202	2019		19.5643	3052		19.5643	-994		19.9678	4172
17.5661	42		17.9464	1001		17.9464	2000		19.5837	3050		19.5837	-1009		19.9882	4176
17.5815	52		17.9727	1015		17.9727	2000		19.6032	3056		19.6032	-998		20.0087	4197
17.5968	41		17.999	1000		17.999	2012		19.6226	3056		19.6226	-1015		20.0292	4205
17.6121	39		18.0252	1014		18.0252	2014		19.6421	3049		19.6421	-1013		20.0496	4178
17.6275	41		18.0515	1031		18.0515	2000		19.6615	3058		19.6615	-1028		20.0701	4208
17.6428	42		18.0778	1020		18.0778	2030		19.6809	3045		19.6809	-1027		20.0906	4153
17.6582	61		18.104	1006		18.104	2031		19.7004	3057		19.7004	-1030		20.111	4174
17.6735	44		18.1303	1075		18.1303	2000		19.7198	3046		19.7198	-994		20.1315	4168
17.6889	48		18.1565	1014		18.1565	2016		19.7393	3064		19.7393	-1010		20.1519	4193
17.7042	49		18.1828	1001		18.1828	2013		19.7587	3032		19.7587	-1018		20.1724	4206
17.7196	41		18.2091	1021		18.2091	2000		19.7781	3058		19.7781	-1007		20.1929	4176
17.7349	47		18.2353	1036		18.2353	2011		19.7976	3059		19.7976	-1010		20.2133	4204
17.7503	45		18.2616	1011		18.2616	2006		19.817	3063		19.817	-1013		20.2338	4209
17.7656	51		18.2878	1034		18.2878	2000		19.8365	3056		19.8365	-1004		20.2543	4184
17.781	47		18.3141	1032		18.3141	2000		19.8559	3058		19.8559	-1019		20.2747	4188
17.7963	57		18.3404	1032		18.3404	2050		19.8753	3060		19.8753	-1024		20.2952	4177
17.8117	39		18.3666	1016		18.3666	2000		19.8948	3057		19.8948	-1004		20.3157	4179
17.827	53		18.3929	1000		18.3929	2002		19.9142	3044		19.9142	-1009		20.3361	4188
17.8424	49		18.4191	1024		18.4191	2024		19.9337	3059		19.9337	-1028		20.3566	4197
17.8577	40		18.4454	1048		18.4454	2029		19.9531	3055		19.9531	-1031		20.377	4165
17.873	39		18.4717	1000		18.4717	2000		19.9725	3055		19.9725	-1024		20.3975	4189
17.8884	44		18.4979	1062		18.4979	2025		19.992	3065		19.992	-1009		20.418	4184
17.9037	42		18.5242	1024		18.5242	2026		20.0114	3052		20.0114	-992		20.4384	4199
17.9191	45		18.5505	1005		18.5505	2000		20.0309	3060		20.0309	-1025		20.4589	4197
17.9344	39		18.5767	1011		18.5767	2000		20.0503	3059		20.0503	-1013		20.4794	4182
17.9498	50		18.603	1074		18.603	2000		20.0697	3057		20.0697	-1025		20.4998	4177
17.9651	39		18.6292	1012		18.6292	2000		20.0892	3057		20.0892	-1004		20.5203	4197
17.9805	32		18.6555	1003		18.6555	2013		20.1086	3069		20.1086	-991		20.5407	4196
17.9958	39		18.6818	1032		18.6818	2023		20.1281	3058		20.1281	-1028		20.5612	4204
18.0112	44		18.708	1066		18.708	2000		20.1475	3062		20.1475	-1010		20.5817	4179
18.0265	37		18.7343	1011		18.7343	2000		20.1669	3041		20.1669	-1006		20.6021	4193
18.0419	41		18.7605	1000		18.7605	2000		20.1864	3056		20.1864	-991		20.6226	4188
18.0572	51		18.7868	1018		18.7868	2000		20.2058	3059		20.2058	-994		20.643	4171
18.0726	42		18.8131	1017		18.8131	2000		20.2252	3054		20.2252	-1021		20.6635	4189
18.0879	32		18.8393	1023		18.8393	2000		20.2447	3055		20.2447	-1022		20.684	4194
18.1033	37		18.8656	1046		18.8656	2026		20.2641	3066		20.2641	-986		20.7044	4157
18.1186	53		18.8918	1030		18.8918	2015		20.2836	3055		20.2836	-1015		20.7249	4163
18.1339	49		18.9181	1000		18.9181	2000		20.303	3057		20.303	-1028		20.7454	4188
18.1493	34		18.9444	1020		18.9444	2000		20.3224	3047		20.3224	-1033		20.7658	4192
18.1646	43		18.9706	1043		18.9706	2014		20.3419	3053		20.3419	-1025		20.7863	4174
18.18	37		18.9969	1016		18.9969	2020		20.3613	3051		20.3613	-1031		20.8068	4160
18.1953	43		19.0231	1014		19.0231	2006		20.3808	3063		20.3808	-1021		20.8272	4203
18.2107	40		19.0494	1034		19.0494	2009		20.4002	3057		20.4002	-1025		20.8477	4189
18.226	33		19.0757	1018		19.0757	2030		20.4197	3060		20.4197	-1034		20.8681	4170
18.2414	36		19.1019	1014		19.1019	2000		20.4391	3050		20.4391	-1015		20.8886	4185
18.2567	35		19.1282	1038		19.1282	2000		20.4585	3055		20.4585	-1003		20.9091	4167
18.2721	51		19.1544	1021		19.1544	2060		20.478	3061		20.478	-1036		20.9295	4162
18.2874	41		19.1807	1017		19.1807	2000		20.4974	3065		20.4974	-1015		20.95	4152
18.3028	29		19.207	1048		19.207	2017		20.5169	3058		20.5168	-1037		20.9705	4157
18.3181	39		19.2332	1008		19.2332	2009		20.5363	3053		20.5363	-1028		20.9909	4173
18.3335	60		19.2595	1047		19.2595	2000		20.5557	3061		20.5557	-1022		21.0114	4181
18.3488	43		19.2857	1020		19.2857	2011		20.5752	3057		20.5752	-1018		21.0318	4172
18.3642	44		19.312	1026		19.312	2047		20.5946	3055		20.5946	-1024		21.0523	4164
18.3795	47		19.3383	1017		19.3383	2010		20.614	3053		20.614	-1016		21.0728	4156
18.3949	28		19.3645	1016		19.3645	2022		20.6335	3041		20.6335	-1033		21.0932	4167
18.4102	46		19.3908	1016		19.3908	2030		20.6529	3050		20.6529	-1021		21.1137	4156
18.4255	40		19.417	1045		19.417	2000		20.6724	3046		20.6724	-1021		21.1342	4181
18.4409	48		19.4433	1038		19.4433	2000		20.6918	3045		20.6918	-1021		21.1546	4175
18.4562	36		19.4696	1010		19.4696	2008		20.7112	3047		20.7112	-1021		21.1751	4159
18.4716	54		19.4958	1006		19.4958	2000		20.7307	3054		20.7307	-1030		21.1956	4157
18.4869	42		19.5221	1029		19.5221	2004		20.7501	3036		20.7501	-1030		21.216	4139
18.5023	51		19.5483	1003		19.5483	2000		20.7696	3051		20.7696	-1022		21.2365	4176
18.5176	41		19.5746	1037		19.5746	2027		20.789	3063		20.789	-1033		21.2569	4173
18.533	34		19.6009	1079		19.6009	2019		20.8084	3054		20.8084	-1034		21.2774	4166
18.5483	37		19.6271	1038		19.6271	2000		20.8279	3053		20.8279	-1036		21.2979	4146
18.5637	38		19.6534	1021		19.6534	2008		20.8473	3046		20.8473	-1010		21.3183	4151
18.579	37		19.6796	1029		19.6796	2000		20.8668	3050		20.8668	-1024		21.3388	4127
18.5944	45		19.7059	1036		19.7059	2000		20.8862	3055		20.8862	-1025		21.3592	4159
18.6097	32		19.7322	1020		19.7322	2030		20.9056	3034		20.9056	-1007		21.3797	4145
18.6251	48		19.7584	1021		19.7584	2016		20.9251	3052		20.9251	-1025		21.4002	4165
18.6404	32		19.7847	1020		19.7847	2040		20.9445	3054		20.9445	-1025		21.4206	4160
18.6558	47		19.8109	1073		19.8109	2024		20.964	3049		20.964	-1043		21.4411	4131
18.6711	46		19.8372	1026		19.8372	2012		20.9834	3053		20.9834	-1034		21.4616	4164
18.6864	38		19.8635	1025		19.8635	2000		21.0028	3054		21.0028	-1030		21.482	4164
18.7018	46		19.8897	1015		19.8897	2021		21.0223	3062		21.0223	-1037		21.5025	4154
18.7171	45		19.916	1004		19.916	2005		21.0417	3044		21.0417	-1004		21.523	4134
18.7325	43		19.9423	1006		19.9423	2001		21.0612	3050		21.0612	-1016		21.5434	4139
18.7478	43		19.9685	1014		19.9685	2000		21.0806	3045		21.0806	-1031		21.5639	4177
18.7632	35		19.9948	1001		19.9948	2007		21.1	3040		21.1	-1033		21.5843	4150
18.7785	49		20.021	1000		20.021	2000		21.1195	3046		21.1195	-1034		21.6048	4139
18.7939	27		20.0473	1059		20.0473	2000		21.1389	3046		21.1389	-1018		21.6253	4147
18.8092	52		20.0736	1025		20.0736	2005		21.1583	3040		21.1583	-1012		21.6457	4156
18.8246	45		20.0998	1039		20.0998	2008		21.1778	3046		21.1778	-1037		21.6662	4153
18.8399	43		20.1261	1011		20.1261	2027		21.1972	3050		21.1972	-1022		21.6867	4148
18.8553	51		20.1523	1014		20.1523	2017		21.2167	3039		21.2167	-1040		21.7071	4149
18.8706	42		20.1786	1055		20.1786	2014		21.2361	3041		21.2361	-1015		21.7276	4139
18.886	44		20.2049	1048		20.2049	2041		21.2555	3045		21.2555	-1037		21.748	4136
18.9013	35		20.2311	1029		20.2311	2048		21.275	3053		21.275	-1045		21.7685	4153
18.9167	41		20.2574	1049		20.2574	2034		21.2944	3037		21.2944	-1024		21.789	4154
18.932	56		20.2836	1024		20.2836	2000		21.3139	3039		21.3139	-1016		21.8094	4136
18.9474	32		20.3099	1019		20.3099	2003		21.3333	3049		21.3333	-1045		21.8299	4158
18.9627	34		20.3362	1000		20.3362	2000		21.3528	3052		21.3528	-1031		21.8504	4152
18.978	46		20.3624	1019		20.3624	2000		21.3722	3044		21.3722	-1013		21.8708	4157
18.9934	37		20.3887	1040		20.3887	2000		21.3916	3040		21.3916	-1021		21.8913	4148
19.0087	38		20.415	1000		20.415	2000		21.4111	3044		21.4111	-1030		21.9118	4138
19.0241	32		20.4412	1001		20.4412	2000		21.4305	3046		21.4305	-1033		21.9322	4145
19.0394	52		20.4675	1005		20.4675	2050		21.45	3061		21.45	-1018		21.9527	4119
19.0548	48		20.4937	1044		20.4937	2013		21.4694	3047		21.4694	-1048		21.9731	4121
19.0701	41		20.52	1049		20.52	2000		21.4888	3037		21.4888	-1025		21.9936	4147
19.0855	34		20.5463	1024		20.5463	2000		21.5083	3053		21.5083	-1030		22.0141	4126
19.1008	34		20.5725	1008		20.5725	2000		21.5277	3051		21.5277	-1034		22.0345	4144
19.1162	50		20.5988	1006		20.5988	2000		21.5471	3039		21.5471	-1019		22.055	4149
19.1315	40		20.625	1006		20.625	2000		21.5666	3051		21.5666	-1021		22.0755	4139
19.1469	34		20.6513	1022		20.6513	2000		21.586	3040		21.586	-1031		22.0959	4143
19.1622	41		20.6776	1025		20.6776	2000		21.6055	3043		21.6055	-1043		22.1164	4155
19.1776	57		20.7038	1026		20.7038	2000		21.6249	3040		21.6249	-1040		22.1368	4156
19.1929	36		20.7301	1000		20.7301	2002		21.6443	3040		21.6443	-1028		22.1573	4132
19.2082	35		20.7563	1000		20.7563	2000		21.6638	3050		21.6638	-1013		22.1778	4142
19.2236	45		20.7826	1034		20.7826	2000		21.6832	3036		21.6832	-1022		22.1982	4137
19.2389	33		20.8088	1014		20.8088	2000		21.7027	3049		21.7027	-1027		22.2187	4118
19.2543	38		20.8351	1002		20.8351	2004		21.7221	3036		21.7221	-1028		22.2391	4147
19.2696	43		20.8614	1023		20.8614	2008		21.7415	3038		21.7415	-1021		22.2596	4124
19.285	44		20.8876	1048		20.8876	2000		21.761	3039		21.761	-1010		22.2801	4139
19.3003	42		20.9139	1014		20.9139	2000		21.7804	3039		21.7804	-1036		22.3005	4150
19.3157	40		20.9402	1000		20.9402	2000		21.7999	3042		21.7999	-1034		22.321	4133
19.331	37		20.9664	1038		20.9664	2007		21.8193	3040		21.8193	-1040		22.3415	4151
19.3464	44		20.9927	1037		20.9927	2000		21.8387	3044		21.8387	-1022		22.3619	4156
19.3617	43		21.0189	1047		21.0189	2020		21.8582	3044		21.8582	-1037		22.3824	4141
19.3771	36		21.0452	1032		21.0452	2008		21.8776	3048		21.8776	-1037		22.4029	4131
19.3924	33		21.0715	1023		21.0715	2027		21.8971	3055		21.8971	-1025		22.4233	4158
19.4078	39		21.0977	1006		21.0977	2000		21.9165	3051		21.9165	-1037		22.4438	4153
19.4231	42		21.124	1019		21.124	2000		21.9359	3048		21.9359	-1022		22.4642	4133
19.4384	26		21.1502	1000		21.1502	2022		21.9554	3051		21.9554	-1048		22.4847	4139
19.4538	43		21.1765	1025		21.1765	2000		21.9748	3047		21.9748	-1028		22.5052	4143
19.4691	41		21.2028	1023		21.2028	2000		21.9943	3043		21.9943	-1030		22.5256	4154
19.4845	41		21.229	1012		21.229	2012		22.0137	3043		22.0137	-1027		22.5461	4157
19.4998	35		21.2553	1007		21.2553	2014		22.0331	3054		22.0331	-1033		22.5665	4141
19.5152	39		21.2815	1000		21.2815	2000		22.0526	3049		22.0526	-1012		22.587	4157
19.5305	48		21.3078	1000		21.3078	2028		22.072	3045		22.072	-1039		22.6075	4139
19.5459	41		21.3341	1032		21.3341	2000		22.0915	3041		22.0914	-1036		22.6279	4153
19.5612	48		21.3603	1000		21.3603	2000		22.1109	3048		22.1109	-1019		22.6484	4137
19.5766	32		21.3866	1000		21.3866	2016		22.1303	3040		22.1303	-1027		22.6689	4132
19.5919	34		21.4128	1000		21.4128	2054		22.1498	3043		22.1498	-1028		22.6893	4153
19.6073	49		21.4391	1000		21.4391	2000		22.1692	3044		22.1692	-1010		22.7098	4114
19.6226	40		21.4654	1000		21.4654	2000		22.1886	3044		22.1886	-1036		22.7303	4154
19.638	35		21.4916	1016		21.4916	2000		22.2081	3048		22.2081	-1019		22.7507	4134
19.6533	44		21.5179	1005		21.5179	2037		22.2275	3036		22.2275	-1036		22.7712	4143
19.6687	39		21.5441	1000		21.5441	2030		22.247	3040		22.247	-1030		22.7916	4140
19.684	34		21.5704	1010		21.5704	2016		22.2664	3044		22.2664	-1039		22.8121	4144
19.6993	28		21.5967	1012		21.5967	2007		22.2858	3032		22.2858	-1043		22.8326	4137
19.7147	45		21.6229	1000		21.6229	2000		22.3053	3035		22.3053	-1034		22.853	4139
19.73	38		21.6492	1000		21.6492	2029		22.3247	3042		22.3247	-1019		22.8735	4144
19.7454	34		21.6755	1000		21.6755	2022		22.3442	3052		22.3442	-1034		22.894	4127
19.7607	30		21.7017	1015		21.7017	2003		22.3636	3053		22.3636	-1037		22.9144	4138
19.7761	42		21.728	1012		21.728	2000		22.3831	3047		22.3831	-1054		22.9349	4116
19.7914	35		21.7542	1036		21.7542	2029		22.4025	3039		22.4025	-1058		22.9553	4149
19.8068	43		21.7805	1014		21.7805	2036		22.4219	3037		22.4219	-1037		22.9758	4126
19.8221	37		21.8068	1000		21.8068	2032		22.4414	3038		22.4414	-1054		22.9963	4143
19.8375	41		21.833	1000		21.833	2014		22.4608	3047		22.4608	-1030		23.0167	4127
19.8528	47		21.8593	1049		21.8593	2000		22.4803	3034		22.4803	-1013		23.0372	4149
19.8682	48		21.8855	1000		21.8855	2000		22.4997	3042		22.4997	-1028		23.0577	4127
19.8835	35		21.9118	1016		21.9118	2000		22.5191	3033		22.5191	-1022		23.0781	4132
19.8989	36		21.9381	1000		21.9381	2000		22.5386	3038		22.5386	-1025		23.0986	4115
19.9142	49		21.9643	1000		21.9643	2024		22.558	3055		22.558	-1027		23.1191	4140
19.9296	46		21.9906	1061		21.9906	2029		22.5774	3045		22.5774	-1042		23.1395	4132
19.9449	46		22.0168	1000		22.0168	2030		22.5969	3032		22.5969	-1034		23.16	4129
19.9602	44		22.0431	1000		22.0431	2031		22.6163	3049		22.6163	-1037		23.1804	4136
19.9756	39		22.0694	1014		22.0694	2024		22.6358	3044		22.6358	-1034		23.2009	4140
19.991	40		22.0956	1030		22.0956	2024		22.6552	3046		22.6552	-1028		23.2214	4135
20.0063	44		22.1219	1000		22.1219	2000		22.6746	3035		22.6746	-1040		23.2418	4120
20.0216	35		22.1481	1000		22.1481	2000		22.6941	3046		22.6941	-1037		23.2623	4136
20.037	45		22.1744	1000		22.1744	2008		22.7135	3034		22.7135	-1028		23.2828	4142
20.0523	55		22.2007	1034		22.2007	2025		22.733	3053		22.733	-1042		23.3032	4101
20.0677	50		22.2269	1005		22.2269	2000		22.7524	3035		22.7524	-1051		23.3237	4136
20.083	34		22.2532	1000		22.2532	2000		22.7718	3047		22.7718	-1034		23.3441	4132
20.0984	50		22.2795	1028		22.2795	2000		22.7913	3048		22.7913	-1049		23.3646	4105
20.1137	32		22.3057	1015		22.3057	2000		22.8107	3035		22.8107	-1039		23.3851	4128
20.1291	49		22.332	1000		22.332	2000		22.8302	3034		22.8302	-1034		23.4055	4138
20.1444	45		22.3582	1009		22.3582	2002		22.8496	3037		22.8496	-1033		23.426	4131
20.1598	41		22.3845	1020		22.3845	2010		22.869	3039		22.869	-1039		23.4464	4123
20.1751	57		22.4108	1001		22.4108	2021		22.8885	3047		22.8885	-1054		23.4669	4124
20.1905	37		22.437	1000		22.437	2052		22.9079	3046		22.9079	-1049		23.4874	4125
20.2058	39		22.4633	1013		22.4633	2007		22.9274	3034		22.9274	-1037		23.5078	4109
20.2212	46		22.4895	1030		22.4895	2001		22.9468	3038		22.9468	-1033		23.5283	4138
20.2365	52		22.5158	1000		22.5158	2007		22.9662	3042		22.9662	-1030		23.5488	4109
20.2519	64		22.542	1001		22.542	2049		22.9857	3040		22.9857	-1030		23.5692	4131
20.2672	48		22.5683	1016		22.5683	2000		23.0051	3055		23.0051	-1046		23.5897	4123
20.2825	62		22.5946	1000		22.5946	2035		23.0246	3039		23.0246	-1048		23.6102	4123
20.2979	49		22.6208	1026		22.6208	2022		23.044	3046		23.044	-1018		23.6306	4123
20.3132	57		22.6471	1021		22.6471	2000		23.0634	3033		23.0634	-1048		23.6511	4137
20.3286	50		22.6733	1000		22.6733	2000		23.0829	3031		23.0829	-1031		23.6715	4133
20.3439	44		22.6996	1003		22.6996	2031		23.1023	3036		23.1023	-1046		23.692	4133
20.3593	48		22.7259	1000		22.7259	2038		23.1218	3037		23.1217	-1027		23.7125	4112
20.3746	43		22.7521	1000		22.7521	2000		23.1412	3034		23.1412	-1043		23.7329	4121
20.39	50		22.7784	1014		22.7784	2000		23.1606	3041		23.1606	-1058		23.7534	4152
20.4053	39		22.8047	1000		22.8047	2022		23.1801	3050		23.1801	-1066		23.7739	4146
20.4207	47		22.8309	1000		22.8309	2046		23.1995	3057		23.1995	-1040		23.7943	4121
20.436	41		22.8572	1000		22.8572	2034		23.2189	3036		23.2189	-1045		23.8148	4121
20.4514	55		22.8834	1045		22.8834	2005		23.2384	3040		23.2384	-1051		23.8352	4127
20.4667	44		22.9097	1000		22.9097	2004		23.2578	3053		23.2578	-1021		23.8557	4146
20.4821	40		22.936	1026		22.936	2000		23.2773	3041		23.2773	-1036		23.8762	4147
20.4974	37		22.9622	1000		22.9622	2029		23.2967	3043		23.2967	-1039		23.8966	4135
20.5128	37		22.9885	1000		22.9885	2011		23.3162	3037		23.3162	-1027		23.9171	4135
20.5281	50		23.0147	1019		23.0147	2022		23.3356	3044		23.3356	-1036		23.9376	4149
20.5434	42		23.041	1045		23.041	2009		23.355	3040		23.355	-1036		23.958	4142
20.5588	34		23.0673	1028		23.0673	2037		23.3745	3042		23.3745	-1048		23.9785	4140
20.5741	45		23.0935	1000		23.0935	2010		23.3939	3040		23.3939	-1038		23.999	4151
20.5895	41		23.1198	1011		23.1198	2011		23.4134	3042		23.4134	-1035		24.0194	4149
20.6048	45		23.146	1009		23.146	2065		23.4328	3034		23.4328	-1034		24.0399	4111
20.6202	45		23.1723	1018		23.1723	2002		23.4522	3044		23.4522	-1028		24.0603	4143
20.6355	35		23.1986	1000		23.1986	2001		23.4717	3039		23.4717	-1031		24.0808	4133
20.6509	47		23.2248	1000		23.2248	2000		23.4911	3047		23.4911	-1027		24.1013	4141
20.6662	37		23.2511	1037		23.2511	2041		23.5105	3042		23.5105	-1034		24.1217	4149
20.6816	41		23.2773	1045		23.2773	2057		23.53	3041		23.53	-1039		24.1422	4137
20.6969	31		23.3036	1027		23.3036	2021		23.5494	3038		23.5494	-1042		24.1626	4152
20.7123	35		23.3299	1030		23.3299	2008		23.5689	3040		23.5689	-1010		24.1831	4138
20.7276	38		23.3561	1008		23.3561	2000		23.5883	3038		23.5883	-1039		24.2036	4119
20.743	23		23.3824	1010		23.3824	2038		23.6077	3036		23.6077	-1027		24.224	4130
20.7583	35		23.4087	1000		23.4087	2008		23.6272	3025		23.6272	-1034		24.2445	4126
20.7736	36		23.4349	1019		23.4349	2034		23.6466	3033		23.6466	-1033		24.265	4149
20.789	30		23.4612	1003		23.4612	2014		23.6661	3032		23.6661	-1019		24.2854	4157
20.8043	28		23.4874	1021		23.4874	2004		23.6855	3043		23.6855	-994		24.3059	4131
20.8197	31		23.5137	1019		23.5137	2020		23.705	3038		23.705	-1039		24.3264	4122
20.835	47		23.54	1029		23.54	2006		23.7244	3029		23.7244	-1039		24.3468	4135
20.8504	41		23.5662	1012		23.5662	2000		23.7438	3038		23.7438	-1027		24.3673	4144
20.8657	39		23.5925	1006		23.5925	2000		23.7633	3032		23.7633	-1012		24.3877	4145
20.8811	41		23.6187	1039		23.6187	2036		23.7827	3046		23.7827	-1019		24.4082	4124
20.8964	34		23.645	1001		23.645	2041		23.8022	3038		23.8021	-1009		24.4287	4128
20.9118	33		23.6713	1000		23.6713	2021		23.8216	3040		23.8216	-1006		24.4491	4111
20.9271	28		23.6975	1000		23.6975	2000		23.841	3046		23.841	-1009		24.4696	4119
20.9425	38		23.7238	1020		23.7238	2016		23.8605	3036		23.8605	-1018		24.4901	4131
20.9578	43		23.75	1032		23.75	2034		23.8799	3030		23.8799	-1003		24.5105	4135
20.9732	35		23.7763	1022		23.7763	2008		23.8993	3039		23.8993	-1009		24.531	4123
20.9885	42		23.8026	1057		23.8026	2020		23.9188	3037		23.9188	-1012		24.5514	4150
21.0038	39		23.8288	1035		23.8288	2025		23.9382	3048		23.9382	-1012		24.5719	4129
21.0192	21		23.8551	1005		23.8551	2024		23.9577	3039		23.9577	-1007		24.5924	4137
21.0345	42		23.8813	1022		23.8813	2000		23.9771	3042		23.9771	-1012		24.6128	4129
21.0499	32		23.9076	1036		23.9076	2018		23.9965	3028		23.9965	-1027		24.6333	4123
21.0652	40		23.9339	1022		23.9339	2053		24.016	3032		24.016	-1031		24.6538	4127
21.0806	39		23.9601	1047		23.9601	2036		24.0354	3042		24.0354	-1041		24.6742	4117
21.0959	36		23.9864	1032		23.9864	2032		24.0549	3035		24.0549	-1024		24.6947	4126
21.1113	38		24.0126	1006		24.0126	2027		24.0743	3038		24.0743	-1023		24.7152	4127
21.1266	34		24.0389	1000		24.0389	2014		24.0937	3044		24.0937	-1014		24.7356	4124
21.142	35		24.0652	1039		24.0652	2041		24.1132	3036		24.1132	-1004		24.7561	4135
21.1573	37		24.0914	1047		24.0914	2030		24.1326	3036		24.1326	-1015		24.7765	4134
21.1727	32		24.1177	1008		24.1177	2007		24.1521	3038		24.1521	-1012		24.797	4127
21.188	39		24.144	1023		24.144	2045		24.1715	3040		24.1715	-1001		24.8175	4128
21.2034	38		24.1702	1016		24.1702	2010		24.1909	3036		24.1909	-1008		24.8379	4118
21.2187	27		24.1965	1000		24.1965	2000		24.2104	3043		24.2104	-1003		24.8584	4115
21.2341	27		24.2227	1021		24.2227	2008		24.2298	3039		24.2298	-1021		24.8788	4118
21.2494	35		24.249	1000		24.249	2018		24.2493	3038		24.2492	-1018		24.8993	4104
21.2647	32		24.2752	1000		24.2752	2000		24.2687	3035		24.2687	-1009		24.9198	4099
21.2801	28		24.3015	1021		24.3015	2000		24.2881	3036		24.2881	-1006		24.9402	4127
21.2954	34		24.3278	1046		24.3278	2025		24.3076	3045		24.3076	-1010		24.9607	4104
21.3108	29		24.354	1003		24.354	2067		24.327	3051		24.327	-1006		24.9812	4114
21.3261	42		24.3803	1012		24.3803	2000		24.3465	3038		24.3465	-1005		25.0016	4108
21.3415	24		24.4065	1000		24.4065	2020		24.3659	3037		24.3659	-1011		25.0221	4109
21.3568	37		24.4328	1043		24.4328	2022		24.3853	3031		24.3853	-1007		25.0425	4107
21.3722	40		24.4591	1019		24.4591	2000		24.4048	3045		24.4048	-1015		25.063	4110
21.3875	40		24.4853	1004		24.4853	2007		24.4242	3036		24.4242	-1015		25.0835	4113
21.4029	41		24.5116	1002		24.5116	2056		24.4437	3040		24.4437	-1015		25.1039	4118
21.4182	45		24.5378	1000		24.5378	2006		24.4631	3042		24.4631	-1040		25.1244	4113
21.4336	28		24.5641	1001		24.5641	2001		24.4825	3034		24.4825	-1024		25.1449	4120
21.4489	28		24.5904	1000		24.5904	2004		24.502	3044		24.502	-1022		25.1653	4113
21.4643	31		24.6166	1003		24.6166	2039		24.5214	3029		24.5214	-1025		25.1858	4122
21.4796	39		24.6429	1017		24.6429	2060		24.5408	3037		24.5408	-1049		25.2063	4110
21.495	35		24.6692	1024		24.6692	2019		24.5603	3025		24.5603	-1048		25.2267	4131
21.5103	32		24.6954	1029		24.6954	2009		24.5797	3038		24.5797	-1054		25.2472	4113
21.5257	32		24.7217	1021		24.7217	2022		24.5992	3028		24.5992	-1030		25.2676	4103
21.541	23		24.7479	1022		24.7479	2000		24.6186	3046		24.6186	-1045		25.2881	4108
21.5563	44		24.7742	1043		24.7742	2000		24.638	3034		24.638	-1028		25.3086	4113
21.5717	29		24.8005	1016		24.8005	2053		24.6575	3040		24.6575	-1036		25.329	4111
21.587	36		24.8267	1007		24.8267	2045		24.6769	3033		24.6769	-1048		25.3495	4112
21.6024	45		24.853	1009		24.853	2035		24.6964	3032		24.6964	-1025		25.3699	4107
21.6177	26		24.8792	1051		24.8792	2005		24.7158	3051		24.7158	-1049		25.3904	4091
21.6331	31		24.9055	1013		24.9055	2001		24.7353	3041		24.7353	-1028		25.4109	4090
21.6484	46		24.9318	1000		24.9318	2015		24.7547	3033		24.7547	-1033		25.4313	4119
21.6638	33		24.958	1000		24.958	2006		24.7741	3040		24.7741	-1043		25.4518	4090
21.6791	29		24.9843	1006		24.9843	2071		24.7936	3036		24.7936	-1030		25.4723	4124
21.6945	32		25.0105	1000		25.0105	2037		24.813	3023		24.813	-1061		25.4927	4113
21.7098	36		25.0368	1017		25.0368	2031		24.8325	3039		24.8324	-1036		25.5132	4102
21.7252	39		25.0631	1020		25.0631	2000		24.8519	3038		24.8519	-1036		25.5337	4108
21.7405	25		25.0893	1007		25.0893	2000		24.8713	3030		24.8713	-1025		25.5541	4132
21.7559	34		25.1156	1030		25.1156	2013		24.8908	3047		24.8908	-1027		25.5746	4118
21.7712	31		25.1419	1003		25.1419	2017		24.9102	3043		24.9102	-1030		25.5951	4108
21.7866	28		25.1681	1002		25.1681	2030		24.9296	3029		24.9296	-1048		25.6155	4133
21.8019	36		25.1944	1001		25.1944	2023		24.9491	3032		24.9491	-1060		25.636	4105
21.8173	39		25.2206	1009		25.2206	2000		24.9685	3027		24.9685	-1036		25.6564	4098
21.8326	44		25.2469	1007		25.2469	2000		24.988	3034		24.988	-1042		25.6769	4087
21.8479	33		25.2732	1000		25.2732	2005		25.0074	3034		25.0074	-1042		25.6974	4114
21.8633	28		25.2994	1008		25.2994	2000		25.0268	3036		25.0268	-1034		25.7178	4106
21.8786	38		25.3257	1010		25.3257	2028		25.0463	3039		25.0463	-1028		25.7383	4108
21.894	43		25.3519	1023		25.3519	2048		25.0657	3033		25.0657	-1043		25.7587	4136
21.9093	49		25.3782	1018		25.3782	2035		25.0852	3033		25.0852	-1052		25.7792	4126
21.9247	44		25.4045	1004		25.4045	2008		25.1046	3031		25.1046	-1049		25.7997	4110
21.94	35		25.4307	1000		25.4307	2000		25.124	3033		25.124	-1043		25.8201	4094
21.9554	38		25.457	1005		25.457	2004		25.1435	3036		25.1435	-1057		25.8406	4104
21.9707	26		25.4832	1026		25.4832	2030		25.1629	3040		25.1629	-1045		25.8611	4098
21.9861	33		25.5095	1012		25.5095	2000		25.1824	3033		25.1824	-1042		25.8815	4097
22.0014	25		25.5358	1019		25.5358	2025		25.2018	3033		25.2018	-1043		25.902	4112
22.0168	33		25.562	1002		25.562	2023		25.2212	3036		25.2212	-1037		25.9225	4129
22.0321	33		25.5883	1000		25.5883	2033		25.2407	3039		25.2407	-1030		25.9429	4113
22.0475	36		25.6145	1008		25.6145	2005		25.2601	3029		25.2601	-1048		25.9634	4099
22.0628	42		25.6408	1000		25.6408	2015		25.2796	3038		25.2796	-1036		25.9838	4112
22.0782	45		25.6671	1011		25.6671	2041		25.299	3028		25.299	-1039		26.0043	4114
22.0935	29		25.6933	1031		25.6933	2021		25.3184	3035		25.3184	-1046		26.0248	4147
22.1088	39		25.7196	1030		25.7196	2039		25.3379	3029		25.3379	-1037		26.0452	4138
22.1242	37		25.7458	1023		25.7458	2032		25.3573	3028		25.3573	-1048		26.0657	4111
22.1395	29		25.7721	1022		25.7721	2029		25.3768	3034		25.3768	-1027		26.0861	4123
22.1549	28		25.7984	1035		25.7984	2014		25.3962	3025		25.3962	-1039		26.1066	4131
22.1702	39		25.8246	1027		25.8246	2000		25.4156	3044		25.4156	-1045		26.1271	4111
22.1856	31		25.8509	1000		25.8509	2041		25.4351	3031		25.4351	-1058		26.1475	4113
22.2009	32		25.8771	1000		25.8771	2032		25.4545	3032		25.4545	-1049		26.168	4117
22.2163	39		25.9034	1020		25.9034	2018		25.4739	3036		25.4739	-1037		26.1885	4115
22.2316	30		25.9297	1000		25.9297	2012		25.4934	3030		25.4934	-1028		26.2089	4119
22.247	36		25.9559	1020		25.9559	2000		25.5128	3028		25.5128	-1054		26.2294	4106
22.2623	34		25.9822	1013		25.9822	2022		25.5323	3036		25.5323	-1052		26.2498	4111
22.2777	42		26.0084	1028		26.0084	2001		25.5517	3035		25.5517	-1048		26.2703	4107
22.293	27		26.0347	1000		26.0347	2000		25.5711	3025		25.5711	-1036		26.2908	4105
22.3084	41		26.061	1000		26.061	2000		25.5906	3036		25.5906	-1036		26.3112	4116
22.3237	48		26.0872	1010		26.0872	2039		25.61	3029		25.61	-1046		26.3317	4104
22.3391	37		26.1135	1025		26.1135	2045		25.6295	3038		25.6295	-1042		26.3522	4112
22.3544	39		26.1397	1004		26.1397	2012		25.6489	3032		25.6489	-1028		26.3726	4112
22.3697	30		26.166	1003		26.166	2000		25.6684	3026		25.6684	-1057		26.3931	4114
22.3851	28		26.1923	1015		26.1923	2007		25.6878	3034		25.6878	-1034		26.4136	4112
22.4004	26		26.2185	1000		26.2185	2047		25.7072	3031		25.7072	-1048		26.434	4113
22.4158	32		26.2448	1000		26.2448	2020		25.7267	3042		25.7267	-1028		26.4545	4105
22.4311	34		26.271	1031		26.271	2000		25.7461	3036		25.7461	-1054		26.4749	4084
22.4465	37		26.2973	1017		26.2973	2028		25.7656	3038		25.7656	-1051		26.4954	4111
22.4618	38		26.3236	1010		26.3236	2000		25.785	3038		25.785	-1057		26.5159	4116
22.4772	38		26.3498	1040		26.3498	2000		25.8044	3030		25.8044	-1052		26.5363	4104
22.4925	39		26.3761	1039		26.3761	2000		25.8239	3031		25.8239	-1040		26.5568	4090
22.5079	27		26.4023	1006		26.4023	2010		25.8433	3030		25.8433	-1036		26.5773	4115
22.5232	33		26.4286	1002		26.4286	2026		25.8627	3038		25.8627	-1051		26.5977	4086
22.5386	35		26.4549	1001		26.4549	2021		25.8822	3043		25.8822	-1033		26.6182	4095
22.5539	35		26.4811	1009		26.4811	2012		25.9016	3037		25.9016	-1030		26.6386	4103
22.5693	37		26.5074	1023		26.5074	2000		25.9211	3042		25.9211	-1042		26.6591	4099
22.5846	28		26.5337	1028		26.5337	2000		25.9405	3035		25.9405	-1036		26.6796	4106
22.5999	33		26.5599	1030		26.5599	2000		25.9599	3031		25.9599	-1043		26.7	4110
22.6153	38		26.5862	1026		26.5862	2000		25.9794	3038		25.9794	-1039		26.7205	4099
22.6306	39		26.6124	1009		26.6124	2040		25.9988	3037		25.9988	-1046		26.741	4114
22.646	43		26.6387	1003		26.6387	2008		26.0183	3038		26.0183	-1039		26.7614	4106
22.6613	43		26.665	1000		26.665	2015		26.0377	3035		26.0377	-1040		26.7819	4114
22.6767	36		26.6912	1021		26.6912	2013		26.0571	3037		26.0571	-1043		26.8024	4113
22.692	41		26.7175	1022		26.7175	2012		26.0766	3038		26.0766	-1042		26.8228	4103
22.7074	48		26.7437	1024		26.7437	2003		26.096	3030		26.096	-1043		26.8433	4112
22.7227	49		26.77	1013		26.77	2000		26.1155	3033		26.1155	-1033		26.8637	4093
22.7381	28		26.7963	1000		26.7963	2010		26.1349	3036		26.1349	-1033		26.8842	4101
22.7534	39		26.8225	1012		26.8225	2027		26.1543	3030		26.1543	-1039		26.9047	4085
22.7688	29		26.8488	1006		26.8488	2025		26.1738	3038		26.1738	-1042		26.9251	4094
22.7841	33		26.8751	1011		26.8751	2006		26.1932	3036		26.1932	-1043		26.9456	4094
22.7995	31		26.9013	1033		26.9013	2003		26.2127	3039		26.2127	-1049		26.966	4100
22.8148	43		26.9276	1000		26.9276	2009		26.2321	3017		26.2321	-1058		26.9865	4100
22.8302	32		26.9538	1026		26.9538	2041		26.2515	3037		26.2515	-1060		27.007	4097
22.8455	32		26.9801	1014		26.9801	2006		26.271	3039		26.271	-1034		27.0274	4110
22.8608	33		27.0064	1034		27.0064	2000		26.2904	3041		26.2904	-1037		27.0479	4102
22.8762	24		27.0326	1029		27.0326	2018		26.3099	3030		26.3099	-1069		27.0684	4099
22.8915	34		27.0589	1000		27.0589	2011		26.3293	3035		26.3293	-1058		27.0888	4093
22.9069	34		27.0851	1002		27.0851	2000		26.3487	3037		26.3487	-1054		27.1093	4088
22.9222	45		27.1114	1014		27.1114	2000		26.3682	3023		26.3682	-1052		27.1298	4093
22.9376	32		27.1377	1001		27.1377	2012		26.3876	3027		26.3876	-1036		27.1502	4118
22.9529	31		27.1639	1000		27.1639	2000		26.4071	3036		26.4071	-1054		27.1707	4116
22.9683	43		27.1902	1006		27.1902	2007		26.4265	3036		26.4265	-1045		27.1911	4095
22.9836	32		27.2164	1032		27.2164	2000		26.4459	3029		26.4459	-1052		27.2116	4103
22.999	37		27.2427	1031		27.2427	2017		26.4654	3028		26.4654	-1048		27.2321	4097
23.0143	31		27.269	1007		27.269	2007		26.4848	3038		26.4848	-1037		27.2525	4098
23.0297	30		27.2952	1011		27.2952	2004		26.5042	3034		26.5042	-1054		27.273	4091
23.045	38		27.3215	1003		27.3215	2000		26.5237	3032		26.5237	-1031		27.2935	4096
23.0604	30		27.3477	1034		27.3477	2004		26.5431	3031		26.5431	-1034		27.3139	4102
23.0757	32		27.374	1010		27.374	2000		26.5626	3032		26.5626	-1061		27.3344	4099
23.0911	33		27.4003	1007		27.4003	2000		26.582	3038		26.582	-1055		27.3548	4097
23.1064	33		27.4265	1006		27.4265	2002		26.6014	3027		26.6014	-1052		27.3753	4107
23.1217	36		27.4528	1037		27.4528	2000		26.6209	3043		26.6209	-1046		27.3958	4111
23.1371	31		27.479	1000		27.479	2000		26.6403	3032		26.6403	-1049		27.4162	4107
23.1525	31		27.5053	1015		27.5053	2000		26.6598	3031		26.6598	-1039		27.4367	4109
23.1678	27		27.5316	1000		27.5316	2017		26.6792	3025		26.6792	-1040		27.4572	4101
23.1831	26		27.5578	1000		27.5578	2000		26.6987	3021		26.6987	-1030		27.4776	4102
23.1985	28		27.5841	1000		27.5841	2000		26.7181	3029		26.7181	-1054		27.4981	4107
23.2138	23		27.6103	1017		27.6103	2000		26.7375	3033		26.7375	-1045		27.5186	4107
23.2292	35		27.6366	1032		27.6366	2000		26.757	3029		26.757	-1046		27.539	4124
23.2445	22		27.6629	1016		27.6629	2000		26.7764	3023		26.7764	-1042		27.5595	4118
23.2599	33		27.6891	1002		27.6891	2000		26.7959	3031		26.7959	-1037		27.5799	4131
23.2752	31		27.7154	1002		27.7154	2011		26.8153	3024		26.8153	-1063		27.6004	4133
23.2906	31		27.7416	1009		27.7416	2002		26.8347	3030		26.8347	-1042		27.6209	4120
23.3059	38		27.7679	1020		27.7679	2028		26.8542	3032		26.8542	-1040		27.6413	4125
23.3213	32		27.7942	1039		27.7942	2028		26.8736	3037		26.8736	-1054		27.6618	4111
23.3366	27		27.8204	1023		27.8204	2002		26.893	3035		26.893	-1048		27.6822	4131
23.352	45		27.8467	1035		27.8467	2013		26.9125	3027		26.9125	-1037		27.7027	4125
23.3673	32		27.8729	1007		27.8729	2001		26.9319	3033		26.9319	-1057		27.7232	4115
23.3827	39		27.8992	1011		27.8992	2000		26.9514	3032		26.9514	-1055		27.7436	4118
23.398	33		27.9255	1019		27.9255	2046		26.9708	3032		26.9708	-1052		27.7641	4135
23.4134	29		27.9517	1074		27.9517	2024		26.9902	3032		26.9902	-1042		27.7846	4135
23.4287	35		27.978	1038		27.978	2018		27.0097	3031		27.0097	-1040		27.805	4120
23.444	30		28.0042	1002		28.0042	2008		27.0291	3026		27.0291	-1040		27.8255	4139
23.4594	26		28.0305	1018		28.0305	2006		27.0486	3029		27.0486	-1033		27.8459	4165
23.4747	40		28.0568	1010		28.0568	2029		27.068	3038		27.068	-1049		27.8664	4150
23.4901	44		28.083	1008		28.083	2030		27.0874	3023		27.0874	-1049		27.8869	4158
23.5054	44		28.1093	1037		28.1093	2008		27.1069	3025		27.1069	-1057		27.9073	4141
23.5208	32		28.1355	1063		28.1355	2005		27.1263	3031		27.1263	-1052		27.9278	4164
23.5361	28		28.1618	1035		28.1618	2003		27.1458	3045		27.1458	-1034		27.9483	4176
23.5515	31		28.1881	1023		28.1881	2030		27.1652	3032		27.1652	-1052		27.9687	4146
23.5668	44		28.2143	1009		28.2143	2018		27.1846	3030		27.1846	-1042		27.9892	4166
23.5822	28		28.2406	1083		28.2406	2059		27.2041	3052		27.2041	-1061		28.0097	4180
23.5975	35		28.2669	1028		28.2669	2031		27.2235	3018		27.2235	-1055		28.0301	4155
23.6129	40		28.2931	1076		28.2931	2047		27.243	3030		27.243	-1033		28.0506	4156
23.6282	34		28.3194	1080		28.3194	2009		27.2624	3042		27.2624	-1051		28.071	4155
23.6436	34		28.3456	1138		28.3456	2034		27.2818	3029		27.2818	-1043		28.0915	4165
23.6589	31		28.3719	1156		28.3719	2067		27.3013	3024		27.3013	-1051		28.112	4191
23.6743	35		28.3982	1268		28.3982	2040		27.3207	3031		27.3207	-1046		28.1324	4165
23.6896	34		28.4244	1299		28.4244	2043		27.3402	3042		27.3402	-1039		28.1529	4156
23.7049	19		28.4507	1440		28.4507	2065		27.3596	3033		27.3596	-1043		28.1734	4180
23.7203	32		28.4769	1591		28.4769	2109		27.379	3037		27.379	-1034		28.1938	4181
23.7356	22		28.5032	1922		28.5032	2168		27.3985	3019		27.3985	-1051		28.2143	4154
23.751	25		28.5295	2196		28.5295	2254		27.4179	3033		27.4179	-1027		28.2347	4158
23.7663	28		28.5557	2540		28.5557	2296		27.4374	3037		27.4374	-1039		28.2552	4190
23.7817	28		28.582	2935		28.582	2379		27.4568	3028		27.4568	-1043		28.2757	4176
23.797	31		28.6082	3296		28.6082	2606		27.4762	3037		27.4762	-1030		28.2961	4183
23.8124	40		28.6345	3186		28.6345	2915		27.4957	3037		27.4957	-1043		28.3166	4155
23.8277	29		28.6608	2846		28.6608	3343		27.5151	3029		27.5151	-1037		28.3371	4215
23.8431	39		28.687	2437		28.687	3900		27.5346	3037		27.5345	-1022		28.3575	4197
23.8584	31		28.7133	2228		28.7133	4408		27.554	3045		27.554	-1021		28.378	4174
23.8738	32		28.7396	2039		28.7396	4827		27.5734	3034		27.5734	-1030		28.3985	4164
23.8891	36		28.7658	1943		28.7658	4741		27.5929	3049		27.5929	-1045		28.4189	4163
23.9045	35		28.7921	1826		28.7921	4434		27.6123	3045		27.6123	-1031		28.4394	4193
23.9198	36		28.8183	1744		28.8183	3820		27.6318	3045		27.6318	-1042		28.4598	4226
23.9352	26		28.8446	1725		28.8446	3313		27.6512	3041		27.6512	-1036		28.4803	4211
23.9505	37		28.8709	1583		28.8709	3046		27.6706	3043		27.6706	-1031		28.5008	4238
23.9658	38		28.8971	1575		28.8971	2990		27.6901	3033		27.6901	-1007		28.5212	4241
23.9812	39		28.9234	1476		28.9234	2981		27.7095	3032		27.7095	-1009		28.5417	4256
23.9965	34		28.9496	1587		28.9496	3163		27.729	3044		27.729	-1009		28.5621	4313
24.0119	40		28.9759	1508		28.9759	3256		27.7484	3047		27.7484	-1034		28.5826	4304
24.0272	34		29.0022	1443		29.0022	3359		27.7678	3040		27.7678	-1016		28.6031	4377
24.0426	35		29.0284	1299		29.0284	3464		27.7873	3038		27.7873	-1010		28.6235	4430
24.0579	38		29.0547	1286		29.0547	3457		27.8067	3059		27.8067	-1012		28.644	4459
24.0733	35		29.0809	1239		29.0809	3347		27.8261	3041		27.8261	-1009		28.6645	4530
24.0886	25		29.1072	1198		29.1072	3029		27.8456	3038		27.8456	-1006		28.6849	4666
24.104	39		29.1334	1179		29.1334	2630		27.865	3056		27.865	-1015		28.7054	4726
24.1193	31		29.1597	1045		29.1597	2272		27.8845	3050		27.8845	-1009		28.7259	4828
24.1347	36		29.186	1095		29.186	2208		27.9039	3055		27.9039	-1012		28.7463	5109
24.15	30		29.2122	1071		29.2122	2237		27.9233	3034		27.9233	-1007		28.7668	5369
24.1654	33		29.2385	1091		29.2385	2241		27.9428	3049		27.9428	-1012		28.7872	5803
24.1807	17		29.2648	1057		29.2648	2151		27.9622	3051		27.9622	-1028		28.8077	6300
24.196	26		29.291	1083		29.291	2056		27.9817	3050		27.9817	-1024		28.8282	6908
24.2114	35		29.3173	1038		29.3173	2057		28.0011	3048		28.0011	-1012		28.8486	7645
24.2267	32		29.3435	1022		29.3435	2029		28.0206	3060		28.0205	-1007		28.8691	8190
24.2421	31		29.3698	1022		29.3698	2094		28.04	3041		28.04	-1033		28.8895	9011
24.2574	31		29.3961	1077		29.3961	2049		28.0594	3050		28.0594	-1025		28.91	9394
24.2728	34		29.4223	1063		29.4223	2044		28.0789	3057		28.0789	-998		28.9305	9537
24.2881	22		29.4486	1054		29.4486	2020		28.0983	3049		28.0983	-1033		28.9509	9598
24.3035	24		29.4748	1005		29.4748	2022		28.1177	3052		28.1177	-1034		28.9714	9378
24.3188	41		29.5011	1012		29.5011	2037		28.1372	3044		28.1372	-1003		28.9919	9166
24.3342	23		29.5274	1000		29.5274	2025		28.1566	3048		28.1566	-1015		29.0123	8771
24.3495	31		29.5536	1033		29.5536	2012		28.1761	3056		28.1761	-1031		29.0328	8480
24.3649	35		29.5799	1000		29.5799	2015		28.1955	3051		28.1955	-1031		29.0532	8280
24.3802	39		29.6061	1000		29.6061	2031		28.2149	3063		28.2149	-1010		29.0737	7943
24.3956	23		29.6324	1000		29.6324	2012		28.2344	3058		28.2344	-986		29.0942	7816
24.4109	44		29.6587	1008		29.6587	2002		28.2538	3062		28.2538	-992		29.1146	7678
24.4262	33		29.6849	1015		29.6849	2001		28.2733	3060		28.2733	-1000		29.1351	7661
24.4416	30		29.7112	1000		29.7112	2000		28.2927	3041		28.2927	-986		29.1556	7475
24.4569	33		29.7374	1000		29.7374	2013		28.3121	3049		28.3121	-1000		29.176	7255
24.4723	23		29.7637	1015		29.7637	2000		28.3316	3059		28.3316	-977		29.1965	7024
24.4876	31		29.79	1029		29.79	2026		28.351	3056		28.351	-974		29.217	6698
24.503	29		29.8162	1000		29.8162	2013		28.3705	3051		28.3705	-965		29.2374	6299
24.5183	29		29.8425	1031		29.8425	2017		28.3899	3065		28.3899	-974		29.2579	5958
24.5337	30		29.8687	1037		29.8687	2007		28.4093	3074		28.4093	-961		29.2783	5615
24.549	29		29.895	1029		29.895	2003		28.4288	3079		28.4288	-944		29.2988	5279
24.5644	36		29.9213	1036		29.9213	2002		28.4482	3074		28.4482	-910		29.3193	5010
24.5797	33		29.9475	1037		29.9475	2000		28.4677	3087		28.4677	-895		29.3397	4789
24.5951	36		29.9738	1022		29.9738	2001		28.4871	3098		28.4871	-893		29.3602	4637
24.6104	31		30.0001	1019		30.0001	2015		28.5065	3116		28.5065	-851		29.3807	4536
24.6258	34		30.0263	1036		30.0263	2012		28.526	3109		28.526	-824		29.4011	4511
24.6411	23		30.0526	1021		30.0526	2003		28.5454	3109		28.5454	-781		29.4216	4459
24.6565	39		30.0788	1025		30.0788	2000		28.5649	3145		28.5648	-667		29.442	4426
24.6718	20		30.1051	1013		30.1051	2003		28.5843	3146		28.5843	-587		29.4625	4433
24.6871	22		30.1314	1000		30.1314	2032		28.6037	3161		28.6037	-478		29.483	4392
24.7025	33		30.1576	1025		30.1576	2006		28.6232	3179		28.6232	-277		29.5034	4390
24.7178	33		30.1839	1029		30.1839	2014		28.6426	3258		28.6426	-40		29.5239	4328
24.7332	27		30.2101	1023		30.2101	2010		28.6621	3273		28.6621	301		29.5444	4314
24.7485	32		30.2364	1006		30.2364	2000		28.6815	3359		28.6815	597		29.5648	4326
24.7639	39		30.2627	1000		30.2627	2017		28.7009	3513		28.7009	1077		29.5853	4260
24.7792	27		30.2889	1000		30.2889	2014		28.7204	3760		28.7204	1422		29.6058	4241
24.7946	35		30.3152	1000		30.3152	2027		28.7398	3984		28.7398	1734		29.6262	4213
24.8099	35		30.3414	1017		30.3414	2005		28.7593	4409		28.7593	1758		29.6467	4199
24.8253	24		30.3677	1000		30.3677	2019		28.7787	4780		28.7787	1636		29.6671	4185
24.8406	30		30.394	1000		30.394	2002		28.7981	5132		28.7981	1473		29.6876	4191
24.856	26		30.4202	1000		30.4202	2028		28.8176	5334		28.8176	1263		29.7081	4174
24.8713	27		30.4465	1000		30.4465	2000		28.837	5311		28.837	1029		29.7285	4156
24.8867	29		30.4727	1000		30.4727	2015		28.8564	5172		28.8564	820		29.749	4156
24.902	24		30.499	1000		30.499	2008		28.8759	4965		28.8759	507		29.7694	4150
24.9174	38		30.5253	1010		30.5253	2000		28.8953	4729		28.8953	385		29.7899	4154
24.9327	29		30.5515	1000		30.5515	2005		28.9148	4469		28.9148	202		29.8104	4134
24.948	25		30.5778	1000		30.5778	2001		28.9342	4177		28.9342	114		29.8308	4140
24.9634	34		30.6041	1000		30.6041	2010		28.9536	4045		28.9536	-14		29.8513	4143
24.9788	21		30.6303	1000		30.6303	2000		28.9731	3979		28.9731	-140		29.8718	4154
24.9941	27		30.6566	1000		30.6566	2014		28.9925	3870		28.9925	-184		29.8922	4134
25.0094	25		30.6828	1011		30.6828	2032		29.012	3946		29.012	-199		29.9127	4139
25.0248	34		30.7091	1000		30.7091	2015		29.0314	3926		29.0314	-274		29.9332	4131
25.0401	23		30.7354	1000		30.7354	2009		29.0509	4044		29.0508	-317		29.9536	4113
25.0555	33		30.7616	1000		30.7616	2017		29.0703	4157		29.0703	-295		29.9741	4129
25.0708	35		30.7879	1002		30.7879	2000		29.0897	4309		29.0897	-362		29.9945	4136
25.0862	32		30.8141	1003		30.8141	2009		29.1092	4399		29.1092	-397		30.015	4107
25.1015	30		30.8404	1000		30.8404	2003		29.1286	4364		29.1286	-424		30.0355	4122
25.1169	36		30.8666	1000		30.8666	2028		29.148	4171		29.148	-455		30.0559	4140
25.1322	22		30.8929	1000		30.8929	2000		29.1675	4048		29.1675	-572		30.0764	4117
25.1476	25		30.9192	1000		30.9192	2000		29.1869	3924		29.1869	-518		30.0969	4128
25.1629	46		30.9454	1009		30.9454	2000		29.2064	3773		29.2064	-671		30.1173	4141
25.1783	23		30.9717	1013		30.9717	2030		29.2258	3596		29.2258	-692		30.1378	4126
25.1936	30		30.9979	1000		30.9979	2012		29.2452	3458		29.2452	-781		30.1582	4133
25.209	34		31.0242	1000		31.0242	2013		29.2647	3333		29.2647	-803		30.1787	4132
25.2243	31		31.0505	1000		31.0505	2001		29.2841	3264		29.2841	-820		30.1992	4129
25.2397	33		31.0767	1000		31.0767	2036		29.3036	3217		29.3036	-863		30.2196	4133
25.255	23		31.103	1020		31.103	2011		29.323	3182		29.323	-851		30.2401	4123
25.2703	30		31.1293	1000		31.1293	2011		29.3424	3174		29.3424	-922		30.2606	4134
25.2857	32		31.1555	1013		31.1555	2009		29.3619	3149		29.3619	-941		30.281	4107
25.301	30		31.1818	1014		31.1818	2007		29.3813	3107		29.3813	-937		30.3015	4125
25.3164	28		31.208	1000		31.208	2000		29.4008	3118		29.4008	-941		30.322	4095
25.3317	19		31.2343	1000		31.2343	2005		29.4202	3111		29.4202	-967		30.3424	4122
25.3471	30		31.2606	1006		31.2606	2025		29.4396	3090		29.4396	-971		30.3629	4120
25.3624	29		31.2868	1000		31.2868	2010		29.4591	3081		29.4591	-988		30.3833	4100
25.3778	43		31.3131	1008		31.3131	2027		29.4785	3090		29.4785	-983		30.4038	4132
25.3931	38		31.3393	1025		31.3393	2019		29.498	3066		29.498	-959		30.4243	4106
25.4085	29		31.3656	1001		31.3656	2011		29.5174	3068		29.5174	-997		30.4447	4101
25.4238	28		31.3919	1000		31.3919	2006		29.5368	3080		29.5368	-982		30.4652	4109
25.4392	21		31.4181	1002		31.4181	2035		29.5563	3074		29.5563	-985		30.4856	4110
25.4545	37		31.4444	1012		31.4444	2039		29.5757	3054		29.5757	-1003		30.5061	4108
25.4699	23		31.4706	1000		31.4706	2019		29.5952	3065		29.5952	-1009		30.5266	4107
25.4852	27		31.4969	1009		31.4969	2012		29.6146	3056		29.6146	-995		30.547	4110
25.5006	32		31.5232	1000		31.5232	2030		29.634	3045		29.634	-1010		30.5675	4105
25.5159	32		31.5494	1027		31.5494	2010		29.6535	3056		29.6535	-997		30.588	4096
25.5312	26		31.5757	1000		31.5757	2018		29.6729	3063		29.6729	-998		30.6084	4106
25.5466	37		31.6019	1013		31.6019	2003		29.6924	3064		29.6924	-997		30.6289	4097
25.5619	29		31.6282	1016		31.6282	2020		29.7118	3059		29.7118	-994		30.6493	4096
25.5773	50		31.6545	1018		31.6545	2041		29.7312	3051		29.7312	-1009		30.6698	4085
25.5926	23		31.6807	1010		31.6807	2035		29.7507	3045		29.7507	-1025		30.6903	4104
25.608	24		31.707	1000		31.707	2053		29.7701	3057		29.7701	-1018		30.7107	4103
25.6233	33		31.7333	1011		31.7333	2040		29.7895	3042		29.7895	-997		30.7312	4096
25.6387	39		31.7595	1010		31.7595	2011		29.809	3052		29.809	-1009		30.7517	4101
25.654	29		31.7858	1029		31.7858	2007		29.8284	3051		29.8284	-997		30.7721	4133
25.6694	18		31.812	1031		31.812	2001		29.8479	3045		29.8479	-1018		30.7926	4099
25.6847	46		31.8383	1023		31.8383	2010		29.8673	3061		29.8673	-1006		30.8131	4122
25.7001	32		31.8646	1016		31.8646	2003		29.8867	3059		29.8867	-997		30.8335	4100
25.7154	26		31.8908	1002		31.8908	2015		29.9062	3048		29.9062	-1009		30.854	4107
25.7308	31		31.9171	1000		31.9171	2030		29.9256	3040		29.9256	-1034		30.8744	4104
25.7461	34		31.9433	1000		31.9433	2017		29.9451	3043		29.9451	-997		30.8949	4114
25.7614	28		31.9696	1011		31.9696	2015		29.9645	3051		29.9645	-986		30.9154	4092
25.7768	27		31.9959	1014		31.9959	2022		29.984	3043		29.984	-1002		30.9358	4104
25.7921	27		32.0221	1004		32.0221	2000		30.0034	3038		30.0034	-1011		30.9563	4081
25.8075	25		32.0484	1036		32.0484	2015		30.0228	3054		30.0228	-1012		30.9768	4104
25.8228	36		32.0746	1006		32.0746	2002		30.0423	3029		30.0423	-1009		30.9972	4088
25.8382	38		32.1009	1036		32.1009	2014		30.0617	3039		30.0617	-1002		31.0177	4112
25.8535	35		32.1272	1030		32.1272	2010		30.0812	3036		30.0812	-1017		31.0381	4096
25.8689	33		32.1534	1042		32.1534	2031		30.1006	3040		30.1006	-1003		31.0586	4089
25.8842	38		32.1797	1036		32.1797	2006		30.12	3046		30.12	-1014		31.0791	4104
25.8996	31		32.2059	1021		32.2059	2023		30.1395	3033		30.1395	-1002		31.0995	4089
25.9149	36		32.2322	1011		32.2322	2000		30.1589	3028		30.1589	-997		31.12	4101
25.9303	29		32.2585	1035		32.2585	2017		30.1783	3037		30.1783	-1022		31.1405	4081
25.9456	24		32.2847	1005		32.2847	2030		30.1978	3040		30.1978	-1012		31.1609	4113
25.961	33		32.311	1037		32.311	2018		30.2172	3029		30.2172	-1007		31.1814	4094
25.9763	38		32.3372	1020		32.3372	2000		30.2367	3045		30.2367	-1000		31.2019	4096
25.9917	35		32.3635	1014		32.3635	2027		30.2561	3038		30.2561	-1019		31.2223	4085
26.007	34		32.3898	1026		32.3898	2011		30.2755	3042		30.2755	-1028		31.2428	4081
26.0223	30		32.416	1013		32.416	2016		30.295	3042		30.295	-1003		31.2632	4088
26.0377	25		32.4423	1017		32.4423	2003		30.3144	3042		30.3144	-1025		31.2837	4087
26.053	33		32.4686	1017		32.4686	2002		30.3339	3041		30.3339	-1028		31.3042	4098
26.0684	25		32.4948	1026		32.4948	2000		30.3533	3031		30.3533	-1037		31.3246	4092
26.0837	30		32.5211	1030		32.5211	2027		30.3727	3045		30.3727	-1036		31.3451	4089
26.0991	29		32.5473	1010		32.5473	2016		30.3922	3036		30.3922	-1040		31.3655	4097
26.1144	31		32.5736	1007		32.5736	2006		30.4116	3033		30.4116	-1028		31.386	4088
26.1298	31		32.5999	1020		32.5999	2000		30.4311	3044		30.4311	-1024		31.4065	4089
26.1451	24		32.6261	1031		32.6261	2009		30.4505	3038		30.4505	-1031		31.4269	4088
26.1605	31		32.6524	1051		32.6524	2002		30.4699	3038		30.4699	-1025		31.4474	4088
26.1758	30		32.6786	1012		32.6786	2007		30.4894	3027		30.4894	-1033		31.4679	4089
26.1912	23		32.7049	1010		32.7049	2017		30.5088	3027		30.5088	-1031		31.4883	4080
26.2065	35		32.7311	1000		32.7311	2004		30.5283	3034		30.5283	-1033		31.5088	4109
26.2219	23		32.7574	1001		32.7574	2018		30.5477	3041		30.5477	-1022		31.5293	4087
26.2372	26		32.7837	1000		32.7837	2000		30.5671	3041		30.5671	-1037		31.5497	4082
26.2526	29		32.8099	1031		32.8099	2043		30.5866	3034		30.5866	-1033		31.5702	4079
26.2679	30		32.8362	1031		32.8362	2025		30.606	3031		30.606	-1036		31.5906	4090
26.2832	27		32.8625	1036		32.8625	2036		30.6255	3036		30.6255	-1021		31.6111	4084
26.2986	35		32.8887	1009		32.8887	2027		30.6449	3039		30.6449	-1030		31.6316	4092
26.3139	32		32.915	1026		32.915	2006		30.6643	3038		30.6643	-1034		31.652	4096
26.3293	25		32.9412	1004		32.9412	2002		30.6838	3030		30.6838	-1033		31.6725	4079
26.3446	36		32.9675	1000		32.9675	2008		30.7032	3025		30.7032	-1037		31.6929	4092
26.36	22		32.9938	1011		32.9938	2020		30.7227	3031		30.7227	-1027		31.7134	4074
26.3753	35		33.02	1049		33.02	2013		30.7421	3027		30.7421	-1055		31.7339	4087
26.3907	30		33.0463	1022		33.0463	2033		30.7615	3031		30.7615	-1054		31.7543	4087
26.406	24		33.0725	1010		33.0725	2026		30.781	3031		30.781	-1040		31.7748	4093
26.4214	31		33.0988	1007		33.0988	2011		30.8004	3034		30.8004	-1054		31.7953	4078
26.4367	39		33.1251	1013		33.1251	2007		30.8198	3040		30.8198	-1055		31.8157	4085
26.4521	32		33.1513	1008		33.1513	2035		30.8393	3033		30.8393	-1058		31.8362	4068
26.4674	44		33.1776	1016		33.1776	2038		30.8587	3034		30.8587	-1036		31.8567	4087
26.4828	36		33.2038	1043		33.2038	2026		30.8782	3045		30.8782	-1042		31.8771	4085
26.4981	24		33.2301	1025		33.2301	2000		30.8976	3050		30.8976	-1045		31.8976	4086
26.5135	40		33.2564	1022		33.2564	2021		30.917	3017		30.917	-1055		31.918	4088
26.5288	26		33.2826	1004		33.2826	2012		30.9365	3024		30.9365	-1046		31.9385	4075
26.5441	24		33.3089	1020		33.3089	2011		30.9559	3024		30.9559	-1057		31.959	4079
26.5595	25		33.3351	1000		33.3351	2031		30.9754	3024		30.9754	-1036		31.9794	4092
26.5749	26		33.3614	1012		33.3614	2007		30.9948	3023		30.9948	-1034		31.9999	4084
26.5902	35		33.3877	1000		33.3877	2033		31.0143	3026		31.0143	-1042		32.0204	4077
26.6055	26		33.4139	1000		33.4139	2031		31.0337	3021		31.0337	-1055		32.0408	4082
26.6209	47		33.4402	1002		33.4402	2000		31.0531	3035		31.0531	-1055		32.0613	4067
26.6362	28		33.4665	1015		33.4665	2000		31.0726	3030		31.0726	-1046		32.0817	4085
26.6516	24		33.4927	1019		33.4927	2007		31.092	3030		31.092	-1055		32.1022	4075
26.6669	31		33.519	1016		33.519	2007		31.1115	3025		31.1115	-1028		32.1227	4075
26.6823	28		33.5452	1013		33.5452	2020		31.1309	3037		31.1309	-1046		32.1431	4081
26.6976	34		33.5715	1003		33.5715	2004		31.1503	3038		31.1503	-1052		32.1636	4091
26.713	28		33.5977	1018		33.5977	2006		31.1698	3031		31.1698	-1064		32.1841	4062
26.7283	37		33.624	1019		33.624	2001		31.1892	3016		31.1892	-1060		32.2045	4090
26.7437	39		33.6503	1046		33.6503	2010		31.2086	3028		31.2086	-1054		32.225	4090
26.759	36		33.6765	1032		33.6765	2030		31.2281	3029		31.2281	-1042		32.2454	4075
26.7744	31		33.7028	1018		33.7028	2013		31.2475	3023		31.2475	-1042		32.2659	4099
26.7897	24		33.7291	1024		33.7291	2038		31.267	3027		31.267	-1054		32.2864	4071
26.8051	22		33.7553	1028		33.7553	2019		31.2864	3026		31.2864	-1049		32.3068	4094
26.8204	37		33.7816	1064		33.7816	2007		31.3058	3033		31.3058	-1033		32.3273	4064
26.8358	34		33.8078	1018		33.8078	2024		31.3253	3035		31.3253	-1030		32.3478	4076
26.8511	29		33.8341	1016		33.8341	2011		31.3447	3023		31.3447	-1046		32.3682	4063
26.8664	33		33.8603	1019		33.8603	2010		31.3642	3024		31.3642	-1039		32.3887	4085
26.8818	44		33.8866	1010		33.8866	2016		31.3836	3031		31.3836	-1027		32.4091	4067
26.8971	36		33.9129	1016		33.9129	2010		31.403	3032		31.403	-1051		32.4296	4075
26.9125	40		33.9391	1001		33.9391	2012		31.4225	3029		31.4225	-1060		32.4501	4069
26.9278	43		33.9654	1027		33.9654	2021		31.4419	3025		31.4419	-1042		32.4705	4081
26.9432	38		33.9917	1006		33.9917	2023		31.4614	3028		31.4614	-1040		32.491	4072
26.9585	28		34.0179	1034		34.0179	2045		31.4808	3022		31.4808	-1058		32.5115	4067
26.9739	27		34.0442	1019		34.0442	2022		31.5002	3022		31.5002	-1067		32.5319	4072
26.9892	40		34.0704	1027		34.0704	2036		31.5197	3033		31.5197	-1045		32.5524	4074
27.0046	27		34.0967	1004		34.0967	2049		31.5391	3025		31.5391	-1058		32.5729	4069
27.0199	35		34.123	1029		34.123	2033		31.5586	3030		31.5586	-1069		32.5933	4071
27.0353	34		34.1492	1000		34.1492	2038		31.578	3033		31.578	-1039		32.6138	4070
27.0506	30		34.1755	1019		34.1755	2017		31.5974	3020		31.5974	-1048		32.6342	4077
27.066	33		34.2017	1012		34.2017	2025		31.6169	3030		31.6169	-1052		32.6547	4075
27.0813	41		34.228	1018		34.228	2016		31.6363	3029		31.6363	-1052		32.6752	4068
27.0967	29		34.2543	1000		34.2543	2030		31.6558	3029		31.6558	-1046		32.6956	4090
27.112	34		34.2805	1019		34.2805	2015		31.6752	3029		31.6752	-1048		32.7161	4067
27.1273	30		34.3068	1024		34.3068	2025		31.6946	3026		31.6946	-1049		32.7366	4055
27.1427	48		34.3331	1018		34.3331	2000		31.7141	3029		31.7141	-1069		32.757	4083
27.158	34		34.3593	1015		34.3593	2000		31.7335	3026		31.7335	-1049		32.7775	4073
27.1734	35		34.3856	1009		34.3856	2000		31.753	3019		31.753	-1058		32.7979	4079
27.1887	31		34.4118	1020		34.4118	2012		31.7724	3032		31.7724	-1061		32.8184	4056
27.2041	35		34.4381	1006		34.4381	2035		31.7918	3030		31.7918	-1043		32.8389	4080
27.2194	48		34.4644	1010		34.4644	2014		31.8113	3034		31.8113	-1040		32.8593	4093
27.2348	30		34.4906	1005		34.4906	2015		31.8307	3035		31.8307	-1052		32.8798	4069
27.2501	28		34.5169	1036		34.5169	2000		31.8501	3023		31.8501	-1042		32.9003	4065
27.2655	34		34.5431	1001		34.5431	2017		31.8696	3024		31.8696	-1061		32.9207	4074
27.2808	32		34.5694	1000		34.5694	2012		31.889	3026		31.889	-1072		32.9412	4069
27.2962	26		34.5956	1000		34.5956	2031		31.9085	3028		31.9085	-1070		32.9616	4061
27.3115	26		34.6219	1003		34.6219	2016		31.9279	3028		31.9279	-1054		32.9821	4072
27.3269	31		34.6482	1011		34.6482	2021		31.9474	3028		31.9474	-1049		33.0026	4068
27.3422	27		34.6744	1000		34.6744	2019		31.9668	3022		31.9668	-1043		33.023	4059
27.3575	28		34.7007	1016		34.7007	2000		31.9862	3036		31.9862	-1043		33.0435	4074
27.3729	38		34.727	1006		34.727	2004		32.0057	3038		32.0057	-1052		33.064	4068
27.3882	37		34.7532	1000		34.7532	2019		32.0251	3026		32.0251	-1057		33.0844	4075
27.4036	37		34.7795	1000		34.7795	2005		32.0446	3028		32.0446	-1054		33.1049	4080
27.4189	46		34.8057	1000		34.8057	2019		32.064	3019		32.064	-1055		33.1253	4063
27.4343	40		34.832	1039		34.832	2000		32.0834	3020		32.0834	-1057		33.1458	4069
27.4496	34		34.8583	1007		34.8583	2008		32.1029	3024		32.1029	-1043		33.1663	4074
27.465	33		34.8845	1020		34.8845	2009		32.1223	3024		32.1223	-1049		33.1867	4071
27.4803	34		34.9108	1006		34.9108	2026		32.1418	3024		32.1418	-1060		33.2072	4074
27.4957	43		34.937	1009		34.937	2012		32.1612	3019		32.1612	-1057		33.2277	4088
27.511	40		34.9633	1019		34.9633	2011		32.1806	3018		32.1806	-1049		33.2481	4063
27.5264	50		34.9896	1000		34.9896	2028		32.2001	3037		32.2001	-1052		33.2686	4083
27.5417	53		35.0158	1000		35.0158	2027		32.2195	3015		32.2195	-1055		33.2891	4063
27.5571	40		35.0421	1009		35.0421	2000		32.239	3026		32.239	-1060		33.3095	4080
27.5724	38		35.0683	1025		35.0683	2028		32.2584	3023		32.2584	-1061		33.33	4090
27.5877	57		35.0946	1010		35.0946	2021		32.2778	3023		32.2778	-1058		33.3504	4086
27.6031	41		35.1209	1000		35.1209	2017		32.2973	3028		32.2973	-1063		33.3709	4065
27.6184	38		35.1471	1000		35.1471	2029		32.3167	3027		32.3167	-1069		33.3914	4087
27.6338	34		35.1734	1000		35.1734	2014		32.3362	3027		32.3362	-1049		33.4118	4105
27.6491	39		35.1996	1001		35.1996	2004		32.3556	3025		32.3556	-1052		33.4323	4094
27.6645	44		35.2259	1008		35.2259	2005		32.375	3023		32.375	-1057		33.4528	4085
27.6798	34		35.2522	1018		35.2522	2003		32.3945	3027		32.3945	-1052		33.4732	4088
27.6952	38		35.2784	1035		35.2784	2002		32.4139	3025		32.4139	-1057		33.4937	4081
27.7105	44		35.3047	1018		35.3047	2005		32.4333	3019		32.4333	-1070		33.5141	4085
27.7259	43		35.331	1029		35.331	2039		32.4528	3032		32.4528	-1061		33.5346	4096
27.7412	50		35.3572	1014		35.3572	2026		32.4722	3018		32.4722	-1054		33.5551	4101
27.7566	54		35.3835	1009		35.3835	2026		32.4917	3020		32.4917	-1054		33.5755	4082
27.7719	42		35.4097	1007		35.4097	2006		32.5111	3019		32.5111	-1060		33.596	4079
27.7873	55		35.436	1004		35.436	2007		32.5305	3019		32.5305	-1070		33.6165	4074
27.8026	50		35.4622	1013		35.4622	2057		32.55	3026		32.55	-1054		33.6369	4066
27.818	52		35.4885	1025		35.4885	2048		32.5694	3022		32.5694	-1069		33.6574	4088
27.8333	51		35.5148	1030		35.5148	2058		32.5889	3027		32.5889	-1057		33.6778	4080
27.8486	62		35.541	1024		35.541	2059		32.6083	3029		32.6083	-1076		33.6983	4064
27.864	49		35.5673	1018		35.5673	2077		32.6277	3021		32.6277	-1078		33.7188	4061
27.8793	62		35.5936	1000		35.5936	2036		32.6472	3021		32.6472	-1052		33.7392	4065
27.8947	44		35.6198	1000		35.6198	2000		32.6666	3022		32.6666	-1057		33.7597	4074
27.91	44		35.6461	1010		35.6461	2014		32.6861	3025		32.6861	-1064		33.7802	4073
27.9254	46		35.6723	1009		35.6723	2010		32.7055	3020		32.7055	-1052		33.8006	4101
27.9407	56		35.6986	1007		35.6986	2027		32.7249	3013		32.7249	-1069		33.8211	4081
27.9561	56		35.7249	1017		35.7249	2040		32.7444	3015		32.7444	-1057		33.8415	4078
27.9714	51		35.7511	1015		35.7511	2010		32.7638	3024		32.7638	-1075		33.862	4065
27.9868	44		35.7774	1025		35.7774	2035		32.7833	3019		32.7833	-1055		33.8825	4080
28.0021	43		35.8036	1033		35.8036	2000		32.8027	3025		32.8027	-1067		33.9029	4074
28.0175	57		35.8299	1004		35.8299	2000		32.8221	3021		32.8221	-1066		33.9234	4073
28.0328	56		35.8562	1006		35.8562	2015		32.8416	3027		32.8416	-1060		33.9439	4084
28.0482	47		35.8824	1001		35.8824	2040		32.861	3014		32.861	-1060		33.9643	4073
28.0635	56		35.9087	1002		35.9087	2003		32.8805	3032		32.8805	-1058		33.9848	4078
28.0789	63		35.9349	1000		35.9349	2019		32.8999	3028		32.8999	-1063		34.0052	4077
28.0942	65		35.9612	1035		35.9612	2003		32.9193	3030		32.9193	-1069		34.0257	4090
28.1095	55		35.9875	1000		35.9875	2011		32.9388	3028		32.9388	-1042		34.0462	4104
28.1249	56		36.0137	1000		36.0137	2018		32.9582	3016		32.9582	-1060		34.0666	4103
28.1403	70		36.04	1000		36.04	2010		32.9776	3022		32.9776	-1051		34.0871	4087
28.1556	64		36.0662	1000		36.0662	2027		32.9971	3024		32.9971	-1060		34.1076	4108
28.1709	52		36.0925	1002		36.0925	2017		33.0165	3022		33.0165	-1066		34.128	4117
28.1863	52		36.1188	1002		36.1188	2008		33.036	3023		33.036	-1066		34.1485	4119
28.2016	55		36.145	1032		36.145	2013		33.0554	3022		33.0554	-1057		34.169	4127
28.217	71		36.1713	1012		36.1713	2000		33.0748	3024		33.0748	-1060		34.1894	4110
28.2323	67		36.1975	1031		36.1975	2023		33.0943	3025		33.0943	-1064		34.2099	4144
28.2477	72		36.2238	1008		36.2238	2020		33.1137	3019		33.1137	-1055		34.2303	4126
28.263	82		36.2501	1002		36.2501	2022		33.1332	3017		33.1332	-1061		34.2508	4138
28.2784	69		36.2763	1000		36.2763	2001		33.1526	3030		33.1526	-1055		34.2713	4125
28.2937	78		36.3026	1018		36.3026	2000		33.172	3024		33.172	-1069		34.2917	4121
28.3091	77		36.3289	1005		36.3289	2047		33.1915	3023		33.1915	-1055		34.3122	4110
28.3244	94		36.3551	1000		36.3551	2003		33.2109	3018		33.2109	-1057		34.3327	4103
28.3398	89		36.3814	1007		36.3814	2021		33.2304	3023		33.2304	-1054		34.3531	4126
28.3551	100		36.4076	1028		36.4076	2045		33.2498	3018		33.2498	-1063		34.3736	4103
28.3705	78		36.4339	1027		36.4339	2022		33.2692	3021		33.2692	-1055		34.394	4093
28.3858	82		36.4601	1010		36.4601	2012		33.2887	3017		33.2887	-1054		34.4145	4097
28.4012	109		36.4864	1000		36.4864	2001		33.3081	3020		33.3081	-1066		34.435	4084
28.4165	100		36.5127	1018		36.5127	2012		33.3276	3025		33.3276	-1058		34.4554	4090
28.4318	126		36.5389	1010		36.5389	2015		33.347	3015		33.347	-1043		34.4759	4089
28.4472	129		36.5652	1000		36.5652	2022		33.3665	3030		33.3665	-1057		34.4963	4080
28.4625	139		36.5915	1008		36.5915	2000		33.3859	3025		33.3859	-1063		34.5168	4082
28.4779	125		36.6177	1033		36.6177	2027		33.4053	3019		33.4053	-1042		34.5373	4080
28.4932	139		36.644	1000		36.644	2025		33.4248	3024		33.4248	-1057		34.5577	4086
28.5086	174		36.6702	1025		36.6702	2001		33.4442	3017		33.4442	-1060		34.5782	4076
28.5239	171		36.6965	1000		36.6965	2011		33.4637	3027		33.4636	-1079		34.5987	4065
28.5393	186		36.7228	1023		36.7228	2013		33.4831	3019		33.4831	-1064		34.6191	4079
28.5546	205		36.749	1023		36.749	2035		33.5025	3024		33.5025	-1069		34.6396	4063
28.57	219		36.7753	1014		36.7753	2015		33.522	3030		33.522	-1061		34.6601	4061
28.5853	262		36.8015	1031		36.8015	2008		33.5414	3022		33.5414	-1070		34.6805	4069
28.6007	336		36.8278	1019		36.8278	2003		33.5608	3030		33.5608	-1061		34.701	4067
28.616	386		36.8541	1030		36.8541	2012		33.5803	3018		33.5803	-1061		34.7214	4068
28.6314	485		36.8803	1018		36.8803	2020		33.5997	3024		33.5997	-1063		34.7419	4073
28.6467	548		36.9066	1023		36.9066	2011		33.6192	3025		33.6192	-1061		34.7624	4078
28.6621	673		36.9328	1002		36.9328	2020		33.6386	3028		33.6386	-1060		34.7828	4069
28.6774	837		36.9591	1013		36.9591	2002		33.658	3019		33.658	-1055		34.8033	4066
28.6927	976		36.9854	1003		36.9854	2023		33.6775	3023		33.6775	-1052		34.8238	4063
28.7081	1195		37.0116	1031		37.0116	2025		33.6969	3017		33.6969	-1069		34.8442	4073
28.7234	1463		37.0379	1035		37.0379	2026		33.7164	3026		33.7164	-1048		34.8647	4068
28.7388	1593		37.0641	1018		37.0641	2008		33.7358	3022		33.7358	-1058		34.8852	4072
28.7541	1976		37.0904	1026		37.0904	2001		33.7552	3024		33.7552	-1045		34.9056	4049
28.7695	2207		37.1167	1009		37.1167	2000		33.7747	3018		33.7747	-1037		34.9261	4074
28.7848	2349		37.1429	1007		37.1429	2011		33.7941	3021		33.7941	-1046		34.9465	4071
28.8002	2297		37.1692	1006		37.1692	2028		33.8136	3025		33.8136	-1048		34.967	4082
28.8155	2199		37.1955	1011		37.1955	2028		33.833	3016		33.833	-1052		34.9875	4056
28.8309	1943		37.2217	1013		37.2217	2022		33.8524	3030		33.8524	-1043		35.0079	4043
28.8462	1768		37.248	1031		37.248	2025		33.8719	3015		33.8719	-1049		35.0284	4059
28.8616	1562		37.2742	1019		37.2742	2028		33.8913	3020		33.8913	-1045		35.0489	4058
28.8769	1392		37.3005	1026		37.3005	2019		33.9108	3029		33.9108	-1054		35.0693	4070
28.8923	1156		37.3267	1009		37.3267	2013		33.9302	3021		33.9302	-1051		35.0898	4074
28.9076	887		37.353	1001		37.353	2002		33.9496	3018		33.9496	-1036		35.1102	4060
28.923	666		37.3793	1032		37.3793	2024		33.9691	3033		33.9691	-1042		35.1307	4063
28.9383	627		37.4055	1002		37.4055	2026		33.9885	3023		33.9885	-1043		35.1512	4052
28.9536	505		37.4318	1069		37.4318	2036		34.008	3022		34.008	-1046		35.1716	4066
28.969	410		37.4581	1026		37.4581	2016		34.0274	3023		34.0274	-1039		35.1921	4050
28.9843	355		37.4843	1023		37.4843	2001		34.0468	3036		34.0468	-1045		35.2126	4053
28.9997	350		37.5106	1000		37.5106	2000		34.0663	3025		34.0663	-1030		35.233	4052
29.015	311		37.5368	1005		37.5368	2000		34.0857	3028		34.0857	-1042		35.2535	4065
29.0304	280		37.5631	1006		37.5631	2000		34.1052	3040		34.1052	-1048		35.2739	4055
29.0457	265		37.5894	1011		37.5894	2019		34.1246	3032		34.1246	-1042		35.2944	4070
29.0611	227		37.6156	1028		37.6156	2010		34.144	3037		34.144	-1034		35.3149	4057
29.0764	240		37.6419	1017		37.6419	2020		34.1635	3028		34.1635	-1025		35.3353	4068
29.0918	224		37.6681	1032		37.6681	2010		34.1829	3031		34.1829	-1024		35.3558	4073
29.1071	223		37.6944	1016		37.6944	2020		34.2024	3052		34.2024	-1037		35.3762	4061
29.1225	141		37.7207	1002		37.7207	2017		34.2218	3033		34.2218	-1024		35.3967	4068
29.1378	139		37.7469	1001		37.7469	2013		34.2412	3034		34.2412	-1040		35.4172	4065
29.1532	139		37.7732	1002		37.7732	2002		34.2607	3029		34.2607	-1021		35.4376	4071
29.1685	123		37.7994	1006		37.7994	2006		34.2801	3041		34.2801	-1016		35.4581	4080
29.1838	110		37.8257	1020		37.8257	2000		34.2996	3031		34.2996	-1027		35.4786	4085
29.1992	120		37.852	1009		37.852	2006		34.319	3029		34.319	-1042		35.499	4067
29.2145	129		37.8782	1020		37.8782	2026		34.3384	3039		34.3384	-1045		35.5195	4064
29.2299	126		37.9045	1022		37.9045	2025		34.3579	3027		34.3579	-1025		35.5399	4090
29.2452	132		37.9307	1025		37.9307	2006		34.3773	3028		34.3773	-1036		35.5604	4103
29.2606	125		37.957	1000		37.957	2022		34.3967	3026		34.3967	-1024		35.5809	4129
29.2759	125		37.9833	1000		37.9833	2009		34.4162	3024		34.4162	-1028		35.6013	4111
29.2913	97		38.0095	1000		38.0095	2018		34.4356	3027		34.4356	-1039		35.6218	4137
29.3066	116		38.0358	1019		38.0358	2013		34.4551	3026		34.4551	-1049		35.6423	4130
29.322	104		38.062	1034		38.062	2000		34.4745	3032		34.4745	-1040		35.6627	4141
29.3373	103		38.0883	1006		38.0883	2020		34.4939	3022		34.4939	-1043		35.6832	4183
29.3527	98		38.1146	1003		38.1146	2010		34.5134	3021		34.5134	-1048		35.7037	4166
29.368	87		38.1408	1000		38.1408	2007		34.5328	3018		34.5328	-1048		35.7241	4125
29.3834	84		38.1671	1024		38.1671	2005		34.5523	3018		34.5523	-1046		35.7446	4127
29.3987	80		38.1934	1031		38.1934	2004		34.5717	3018		34.5717	-1037		35.765	4143
29.4141	63		38.2196	1015		38.2196	2014		34.5911	3021		34.5911	-1037		35.7855	4114
29.4294	82		38.2459	1019		38.2459	2009		34.6106	3018		34.6106	-1058		35.806	4086
29.4447	75		38.2721	1025		38.2721	2021		34.63	3025		34.63	-1040		35.8264	4096
29.4601	85		38.2984	1022		38.2984	2013		34.6495	3028		34.6495	-1057		35.8469	4098
29.4754	65		38.3246	1021		38.3246	2022		34.6689	3012		34.6689	-1058		35.8674	4099
29.4908	66		38.3509	1000		38.3509	2030		34.6883	3013		34.6883	-1049		35.8878	4093
29.5061	74		38.3772	1000		38.3772	2016		34.7078	3015		34.7078	-1045		35.9083	4061
29.5215	69		38.4034	1013		38.4034	2018		34.7272	3025		34.7272	-1040		35.9288	4084
29.5368	54		38.4297	1000		38.4297	2012		34.7467	3020		34.7467	-1067		35.9492	4067
29.5522	65		38.456	1000		38.456	2010		34.7661	3023		34.7661	-1061		35.9697	4076
29.5675	71		38.4822	1002		38.4822	2017		34.7855	3021		34.7855	-1064		35.9901	4073
29.5829	70		38.5085	1021		38.5085	2015		34.805	3023		34.805	-1070		36.0106	4068
29.5982	64		38.5347	1029		38.5347	2020		34.8244	3016		34.8244	-1061		36.0311	4055
29.6136	55		38.561	1025		38.561	2003		34.8439	3017		34.8439	-1057		36.0515	4064
29.6289	78		38.5873	1025		38.5873	2017		34.8633	3024		34.8633	-1046		36.072	4056
29.6443	71		38.6135	1003		38.6135	2000		34.8827	3020		34.8827	-1064		36.0924	4054
29.6596	75		38.6398	1015		38.6398	2000		34.9022	3023		34.9022	-1076		36.1129	4055
29.675	70		38.666	1012		38.666	2041		34.9216	3015		34.9216	-1073		36.1334	4039
29.6903	64		38.6923	1000		38.6923	2012		34.9411	3019		34.9411	-1066		36.1538	4066
29.7056	61		38.7186	1031		38.7186	2010		34.9605	3030		34.9605	-1072		36.1743	4058
29.721	71		38.7448	1036		38.7448	2030		34.9799	3019		34.9799	-1081		36.1948	4055
29.7363	69		38.7711	1017		38.7711	2000		34.9994	3025		34.9994	-1057		36.2152	4049
29.7517	80		38.7973	1008		38.7973	2009		35.0188	3022		35.0188	-1061		36.2357	4062
29.767	79		38.8236	1003		38.8236	2016		35.0383	3027		35.0382	-1076		36.2561	4075
29.7824	74		38.8499	1000		38.8499	2014		35.0577	3015		35.0577	-1060		36.2766	4060
29.7977	65		38.8761	1006		38.8761	2015		35.0771	3017		35.0771	-1072		36.2971	4066
29.8131	53		38.9024	1014		38.9024	2000		35.0966	3013		35.0966	-1067		36.3175	4072
29.8284	65		38.9286	1018		38.9286	2001		35.116	3025		35.116	-1049		36.338	4051
29.8438	65		38.9549	1006		38.9549	2001		35.1354	3018		35.1354	-1060		36.3585	4069
29.8591	92		38.9812	1026		38.9812	2009		35.1549	3016		35.1549	-1058		36.3789	4062
29.8745	76		39.0074	1021		39.0074	2010		35.1743	3025		35.1743	-1063		36.3994	4050
29.8898	82		39.0337	1032		39.0337	2008		35.1938	3020		35.1938	-1067		36.4199	4060
29.9052	78		39.06	1005		39.06	2012		35.2132	3026		35.2132	-1069		36.4403	4057
29.9205	83		39.0862	1001		39.0862	2027		35.2326	3025		35.2326	-1057		36.4608	4053
29.9359	66		39.1125	1002		39.1125	2015		35.2521	3017		35.2521	-1057		36.4812	4062
29.9512	70		39.1387	1000		39.1387	2008		35.2715	3013		35.2715	-1054		36.5017	4057
29.9666	76		39.165	1012		39.165	2000		35.291	3014		35.291	-1069		36.5222	4057
29.9819	88		39.1912	1033		39.1912	2000		35.3104	3023		35.3104	-1055		36.5426	4051
29.9973	82		39.2175	1000		39.2175	2009		35.3299	3015		35.3299	-1048		36.5631	4056
30.0126	81		39.2438	1020		39.2438	2011		35.3493	3024		35.3493	-1052		36.5836	4057
30.0279	76		39.27	1011		39.27	2009		35.3687	3020		35.3687	-1045		36.604	4053
30.0433	81		39.2963	1000		39.2963	2013		35.3882	3025		35.3882	-1040		36.6245	4062
30.0586	98		39.3225	1000		39.3225	2011		35.4076	3022		35.4076	-1067		36.645	4058
30.074	89		39.3488	1000		39.3488	2025		35.4271	3016		35.4271	-1036		36.6654	4059
30.0893	94		39.3751	1007		39.3751	2004		35.4465	3019		35.4465	-1043		36.6859	4053
30.1047	92		39.4013	1010		39.4013	2026		35.4659	3031		35.4659	-1043		36.7063	4056
30.12	85		39.4276	1012		39.4276	2000		35.4854	3026		35.4854	-1057		36.7268	4050
30.1354	105		39.4539	1022		39.4539	2000		35.5048	3036		35.5048	-1046		36.7473	4057
30.1507	101		39.4801	1012		39.4801	2004		35.5243	3043		35.5243	-1060		36.7677	4064
30.1661	89		39.5064	1000		39.5064	2033		35.5437	3043		35.5437	-1069		36.7882	4056
30.1814	96		39.5326	1000		39.5326	2032		35.5631	3062		35.5631	-1046		36.8087	4053
30.1968	102		39.5589	1000		39.5589	2019		35.5826	3049		35.5826	-1036		36.8291	4059
30.2121	86		39.5852	1004		39.5852	2018		35.602	3060		35.602	-1057		36.8496	4055
30.2275	90		39.6114	1018		39.6114	2010		35.6214	3059		35.6214	-1051		36.87	4053
30.2428	85		39.6377	1011		39.6377	2001		35.6409	3066		35.6409	-1058		36.8905	4055
30.2582	88		39.6639	1008		39.6639	2009		35.6603	3054		35.6603	-1049		36.911	4050
30.2735	83		39.6902	1003		39.6902	2030		35.6798	3044		35.6798	-1057		36.9314	4050
30.2888	61		39.7165	1008		39.7165	2000		35.6992	3055		35.6992	-1060		36.9519	4057
30.3042	71		39.7427	1001		39.7427	2023		35.7186	3034		35.7186	-1064		36.9723	4056
30.3195	57		39.769	1000		39.769	2023		35.7381	3033		35.7381	-1055		36.9928	4063
30.3349	60		39.7952	1003		39.7952	2000		35.7575	3028		35.7575	-1060		37.0133	4047
30.3502	65		39.8215	1000		39.8215	2005		35.777	3021		35.777	-1061		37.0337	4066
30.3656	63		39.8478	1000		39.8478	2011		35.7964	3028		35.7964	-1060		37.0542	4052
30.3809	65		39.874	1021		39.874	2012		35.8158	3018		35.8158	-1054		37.0747	4057
30.3963	79		39.9003	1000		39.9003	2008		35.8353	3018		35.8353	-1063		37.0951	4058
30.4116	49		39.9265	1000		39.9265	2000		35.8547	3022		35.8547	-1070		37.1156	4053
30.427	59		39.9528	1000		39.9528	2014		35.8742	3014		35.8742	-1049		37.136	4058
30.4423	54		39.9791	1000		39.9791	2002		35.8936	3025		35.8936	-1064		37.1565	4059
30.4577	53		40.0053	1000		40.0053	2013		35.913	3023		35.913	-1076		37.177	4048
30.473	63		40.0316	1010		40.0316	2011		35.9325	3032		35.9325	-1070		37.1974	4061
30.4884	73		40.0579	1002		40.0579	2003		35.9519	3029		35.9519	-1067		37.2179	4056
30.5037	58		40.0841	1000		40.0841	2030		35.9714	3022		35.9714	-1064		37.2384	4038
30.5191	58		40.1104	1001		40.1104	2015		35.9908	3023		35.9908	-1060		37.2588	4052
30.5344	60		40.1366	1006		40.1366	2002		36.0102	3021		36.0102	-1055		37.2793	4065
30.5497	62		40.1629	1012		40.1629	2014		36.0297	3023		36.0297	-1069		37.2998	4054
30.5651	46		40.1891	1036		40.1891	2011		36.0491	3013		36.0491	-1073		37.3202	4063
30.5804	59		40.2154	1002		40.2154	2005		36.0686	3020		36.0686	-1061		37.3407	4045
30.5958	49		40.2417	1000		40.2417	2021		36.088	3013		36.088	-1070		37.3611	4051
30.6111	68		40.2679	1000		40.2679	2000		36.1074	3019		36.1074	-1073		37.3816	4078
30.6265	45		40.2942	1014		40.2942	2005		36.1269	3019		36.1269	-1061		37.4021	4056
30.6418	51		40.3205	1044		40.3205	2023		36.1463	3020		36.1463	-1069		37.4225	4053
30.6572	49		40.3467	1033		40.3467	2010		36.1658	3021		36.1658	-1060		37.443	4049
30.6725	37		40.373	1022		40.373	2037		36.1852	3025		36.1852	-1063		37.4635	4067
30.6879	39		40.3992	1001		40.3992	2038		36.2046	3017		36.2046	-1073		37.4839	4076
30.7032	48		40.4255	1027		40.4255	2028		36.2241	3018		36.2241	-1064		37.5044	4052
30.7186	49		40.4518	1009		40.4518	2039		36.2435	3013		36.2435	-1061		37.5248	4059
30.7339	35		40.478	1038		40.478	2092		36.2629	3016		36.2629	-1076		37.5453	4049
30.7492	39		40.5043	1051		40.5043	2138		36.2824	3018		36.2824	-1078		37.5658	4052
30.7646	36		40.5305	1077		40.5305	2118		36.3018	3015		36.3018	-1069		37.5862	4043
30.7799	47		40.5568	1063		40.5568	2197		36.3213	3018		36.3213	-1069		37.6067	4074
30.7953	27		40.5831	1090		40.5831	2213		36.3407	3022		36.3407	-1075		37.6272	4053
30.8106	38		40.6093	1096		40.6093	2239		36.3601	3014		36.3601	-1075		37.6476	4036
30.826	36		40.6356	1076		40.6356	2291		36.3796	3018		36.3796	-1067		37.6681	4051
30.8413	33		40.6618	1102		40.6618	2311		36.399	3016		36.399	-1081		37.6885	4058
30.8567	34		40.6881	1070		40.6881	2288		36.4185	3019		36.4185	-1078		37.709	4043
30.872	34		40.7144	1106		40.7144	2209		36.4379	3016		36.4379	-1075		37.7295	4056
30.8874	34		40.7406	1119		40.7406	2197		36.4573	3018		36.4573	-1067		37.7499	4046
30.9027	33		40.7669	1107		40.7669	2135		36.4768	3016		36.4768	-1073		37.7704	4051
30.9181	40		40.7931	1197		40.7931	2110		36.4962	3025		36.4962	-1067		37.7909	4050
30.9334	25		40.8194	1247		40.8194	2122		36.5157	3015		36.5157	-1066		37.8113	4051
30.9488	29		40.8457	1350		40.8457	2068		36.5351	3020		36.5351	-1079		37.8318	4058
30.9641	32		40.8719	1400		40.8719	2064		36.5545	3024		36.5545	-1073		37.8522	4052
30.9795	40		40.8982	1401		40.8982	2087		36.574	3022		36.574	-1070		37.8727	4036
30.9948	22		40.9245	1307		40.9245	2066		36.5934	3025		36.5934	-1060		37.8932	4053
31.0101	33		40.9507	1262		40.9507	2080		36.6129	3017		36.6129	-1067		37.9136	4047
31.0255	32		40.977	1250		40.977	2087		36.6323	3024		36.6323	-1055		37.9341	4041
31.0408	37		41.0032	1243		41.0032	2067		36.6517	3010		36.6517	-1064		37.9546	4052
31.0562	32		41.0295	1254		41.0295	2086		36.6712	3015		36.6712	-1067		37.975	4050
31.0715	29		41.0558	1215		41.0558	2055		36.6906	3018		36.6906	-1063		37.9955	4052
31.0869	39		41.082	1210		41.082	2025		36.7101	3016		36.7101	-1067		38.0159	4052
31.1022	27		41.1083	1160		41.1083	2069		36.7295	3014		36.7295	-1066		38.0364	4047
31.1176	24		41.1345	1139		41.1345	2070		36.7489	3018		36.7489	-1072		38.0569	4054
31.1329	24		41.1608	1115		41.1608	2051		36.7684	3026		36.7684	-1073		38.0773	4056
31.1483	27		41.187	1121		41.187	2064		36.7878	3021		36.7878	-1064		38.0978	4051
31.1636	30		41.2133	1089		41.2133	2034		36.8073	3013		36.8073	-1070		38.1183	4050
31.179	34		41.2396	1086		41.2396	2067		36.8267	3025		36.8267	-1066		38.1387	4048
31.1943	25		41.2658	1126		41.2658	2069		36.8461	3024		36.8461	-1058		38.1592	4045
31.2097	27		41.2921	1138		41.2921	2108		36.8656	3019		36.8656	-1073		38.1797	4065
31.225	30		41.3184	1132		41.3184	2121		36.885	3016		36.885	-1067		38.2001	4051
31.2404	33		41.3446	1131		41.3446	2163		36.9045	3025		36.9045	-1057		38.2206	4055
31.2557	24		41.3709	1127		41.3709	2178		36.9239	3018		36.9239	-1075		38.241	4048
31.271	20		41.3971	1160		41.3971	2214		36.9433	3015		36.9433	-1061		38.2615	4050
31.2864	31		41.4234	1159		41.4234	2282		36.9628	3022		36.9628	-1069		38.282	4050
31.3017	22		41.4497	1199		41.4497	2406		36.9822	3015		36.9822	-1073		38.3024	4062
31.3171	34		41.4759	1166		41.4759	2500		37.0017	3016		37.0017	-1076		38.3229	4053
31.3324	29		41.5022	1182		41.5022	2618		37.0211	3018		37.0211	-1064		38.3434	4049
31.3478	37		41.5284	1158		41.5284	2633		37.0405	3023		37.0405	-1064		38.3638	4057
31.3631	27		41.5547	1176		41.5547	2581		37.06	3018		37.06	-1067		38.3843	4052
31.3785	28		41.581	1158		41.581	2593		37.0794	3012		37.0794	-1067		38.4047	4056
31.3938	23		41.6072	1129		41.6072	2387		37.0989	3016		37.0989	-1058		38.4252	4047
31.4092	29		41.6335	1073		41.6335	2333		37.1183	3033		37.1183	-1076		38.4457	4037
31.4245	44		41.6597	1035		41.6597	2263		37.1377	3024		37.1377	-1067		38.4661	4064
31.4399	28		41.686	1051		41.686	2146		37.1572	3009		37.1572	-1064		38.4866	4052
31.4552	33		41.7123	1028		41.7123	2121		37.1766	3018		37.1766	-1060		38.5071	4051
31.4706	27		41.7385	1037		41.7385	2088		37.1961	3015		37.1961	-1061		38.5275	4054
31.4859	45		41.7648	1049		41.7648	2081		37.2155	3017		37.2155	-1070		38.548	4052
31.5013	31		41.791	1037		41.791	2072		37.2349	3012		37.2349	-1060		38.5684	4045
31.5166	36		41.8173	1020		41.8173	2019		37.2544	3020		37.2544	-1069		38.5889	4035
31.5319	28		41.8436	1024		41.8436	2059		37.2738	3019		37.2738	-1072		38.6094	4055
31.5473	27		41.8698	1023		41.8698	2004		37.2933	3014		37.2933	-1072		38.6298	4044
31.5627	28		41.8961	1007		41.8961	2009		37.3127	3015		37.3127	-1066		38.6503	4045
31.578	23		41.9224	1000		41.9224	2032		37.3321	3015		37.3321	-1064		38.6708	4047
31.5933	40		41.9486	1024		41.9486	2006		37.3516	3019		37.3516	-1082		38.6912	4054
31.6087	24		41.9749	1029		41.9749	2026		37.371	3015		37.371	-1081		38.7117	4057
31.624	26		42.0011	1012		42.0011	2026		37.3905	3019		37.3905	-1046		38.7321	4051
31.6394	26		42.0274	1024		42.0274	2006		37.4099	3031		37.4099	-1066		38.7526	4051
31.6547	27		42.0536	1001		42.0536	2022		37.4293	3022		37.4293	-1075		38.7731	4057
31.6701	27		42.0799	1000		42.0799	2012		37.4488	3021		37.4488	-1073		38.7935	4044
31.6854	25		42.1062	1053		42.1062	2014		37.4682	3013		37.4682	-1070		38.814	4064
31.7008	26		42.1324	1000		42.1324	2005		37.4877	3023		37.4877	-1084		38.8345	4046
31.7161	22		42.1587	1011		42.1587	2009		37.5071	3018		37.5071	-1073		38.8549	4056
31.7315	18		42.185	1000		42.185	2000		37.5265	3019		37.5265	-1082		38.8754	4050
31.7468	17		42.2112	1000		42.2112	2005		37.546	3020		37.546	-1076		38.8959	4052
31.7622	20		42.2375	1045		42.2375	2000		37.5654	3019		37.5654	-1075		38.9163	4050
31.7775	24		42.2637	1024		42.2637	2000		37.5849	3017		37.5849	-1078		38.9368	4050
31.7929	20		42.29	1040		42.29	2000		37.6043	3019		37.6043	-1075		38.9572	4053
31.8082	24		42.3163	1055		42.3163	2008		37.6237	3016		37.6237	-1075		38.9777	4060
31.8236	25		42.3425	1029		42.3425	2027		37.6432	3014		37.6432	-1076		38.9982	4054
31.8389	25		42.3688	1003		42.3688	2000		37.6626	3013		37.6626	-1070		39.0186	4056
31.8542	22		42.395	1000		42.395	2000		37.682	3015		37.682	-1075		39.0391	4049
31.8696	19		42.4213	1000		42.4213	2014		37.7015	3015		37.7015	-1064		39.0596	4077
31.8849	24		42.4476	1014		42.4476	2002		37.7209	3016		37.7209	-1066		39.08	4060
31.9003	28		42.4738	1011		42.4738	2000		37.7404	3013		37.7404	-1072		39.1005	4051
31.9156	24		42.5001	1012		42.5001	2011		37.7598	3018		37.7598	-1067		39.1209	4057
31.931	25		42.5263	1023		42.5263	2000		37.7792	3012		37.7792	-1064		39.1414	4047
31.9463	25		42.5526	1027		42.5526	2014		37.7987	3011		37.7987	-1060		39.1619	4045
31.9617	23		42.5789	1032		42.5789	2000		37.8181	3011		37.8181	-1081		39.1823	4049
31.977	28		42.6051	1022		42.6051	2014		37.8376	3019		37.8376	-1069		39.2028	4059
31.9924	23		42.6314	1018		42.6314	2015		37.857	3013		37.857	-1075		39.2233	4047
32.0077	24		42.6576	1011		42.6576	2000		37.8764	3016		37.8764	-1075		39.2437	4055
32.0231	25		42.6839	1033		42.6839	2005		37.8959	3012		37.8959	-1073		39.2642	4051
32.0384	27		42.7102	1033		42.7102	2004		37.9153	3024		37.9153	-1081		39.2846	4054
32.0538	27		42.7364	1027		42.7364	2002		37.9348	3017		37.9307	-1069		39.3051	4058
32.0691	18		42.7627	1019		42.7627	2000		37.9542	3021		37.946	-1084		39.3256	4069
32.0844	23		42.7889	1009		42.7889	2000		37.9736	3018		37.9614	-1078		39.346	4046
32.0998	22		42.8152	1004		42.8152	2029		37.9931	3016		37.9767	-1070		39.3665	4046
32.1151	23		42.8415	1021		42.8415	2000		38.0125	3016		37.992	-1079		39.387	4058
32.1305	20		42.8677	1020		42.8677	2010		38.032	3019		38.0074	-1075		39.4074	4061
32.1458	27		42.894	1028		42.894	2008		38.0514	3015		38.0228	-1082		39.4279	4057
32.1612	26		42.9203	1003		42.9203	2005		38.0708	3026		38.0381	-1081		39.4483	4056
32.1765	18		42.9465	1012		42.9465	2005		38.0903	3013		38.0534	-1091		39.4688	4065
32.1919	16		42.9728	1019		42.9728	2017		38.1097	3017		38.0688	-1078		39.4893	4061
32.2072	12		42.999	1003		42.999	2000		38.1292	3015		38.0841	-1070		39.5097	4054
32.2226	19		43.0253	1027		43.0253	2018		38.1486	3010		38.0995	-1075		39.5302	4050
32.2379	26		43.0515	1000		43.0515	2028		38.168	3014		38.1148	-1079		39.5507	4061
32.2533	21		43.0778	1017		43.0778	2019		38.1875	3012		38.1302	-1070		39.5711	4055
32.2686	19		43.1041	1000		43.1041	2005		38.2069	3019		38.1455	-1076		39.5916	4063
32.284	25		43.1303	1022		43.1303	2000		38.2264	3020		38.1609	-1070		39.6121	4067
32.2993	20		43.1566	1019		43.1566	2000		38.2458	3020		38.1762	-1091		39.6325	4066
32.3147	32		43.1829	1013		43.1829	2004		38.2652	3026		38.1916	-1073		39.653	4055
32.33	22		43.2091	1029		43.2091	2000		38.2847	3017		38.2069	-1082		39.6734	4066
32.3454	26		43.2354	1029		43.2354	2000		38.3041	3018		38.2223	-1078		39.6939	4068
32.3607	16		43.2616	1022		43.2616	2004		38.3235	3018		38.2376	-1081		39.7144	4057
32.376	23		43.2879	1006		43.2879	2005		38.343	3014		38.2529	-1070		39.7348	4069
32.3914	11		43.3142	1004		43.3142	2006		38.3624	3013		38.2683	-1084		39.7553	4065
32.4067	27		43.3404	1002		43.3404	2007		38.3819	3014		38.2836	-1070		39.7758	4069
32.4221	17		43.3667	1000		43.3667	2000		38.4013	3011		38.299	-1073		39.7962	4059
32.4374	10		43.3929	1027		43.3929	2000		38.4207	3015		38.3143	-1079		39.8167	4071
32.4528	21		43.4192	1005		43.4192	2006		38.4402	3018		38.3297	-1073		39.8371	4058
32.4681	22		43.4455	1000		43.4455	2008		38.4596	3022		38.345	-1084		39.8576	4071
32.4835	28		43.4717	1016		43.4717	2000		38.4791	3022		38.3604	-1076		39.8781	4059
32.4988	25		43.498	1000		43.498	2019		38.4985	3024		38.3757	-1073		39.8985	4068
32.5142	24		43.5242	1000		43.5242	2000		38.5179	3017		38.3911	-1082		39.919	4083
32.5295	18		43.5505	1002		43.5505	2020		38.5374	3008		38.4064	-1079		39.9395	4060
32.5449	16		43.5768	1026		43.5768	2000		38.5568	3018		38.4218	-1069		39.9599	4057
32.5602	27		43.603	1000		43.603	2000		38.5763	3015		38.4371	-1078		39.9804	4063
32.5755	14		43.6293	1011		43.6293	2012		38.5957	3019		38.4525	-1067		40.0008	4069
32.5909	23		43.6555	1000		43.6555	2016		38.6151	3018		38.4678	-1088		40.0213	4059
32.6063	28		43.6818	1000		43.6818	2004		38.6346	3018		38.4832	-1078		40.0418	4064
32.6216	32		43.7081	1009		43.7081	2000		38.654	3013		38.4985	-1076		40.0622	4062
32.6369	13		43.7343	1016		43.7343	2009		38.6735	3016		38.5138	-1082		40.0827	4045
32.6523	14		43.7606	1000		43.7606	2005		38.6929	3016		38.5292	-1076		40.1032	4063
32.6676	20		43.7869	1000		43.7869	2003		38.7124	3015		38.5446	-1079		40.1236	4069
32.683	21		43.8131	1026		43.8131	2000		38.7318	3016		38.5599	-1078		40.1441	4070
32.6983	26		43.8394	1010		43.8394	2000		38.7512	3021		38.5752	-1072		40.1645	4082
32.7137	19		43.8656	1003		43.8656	2000		38.7707	3024		38.5906	-1076		40.185	4070
32.729	20		43.8919	1010		43.8919	2006		38.7901	3030		38.6059	-1078		40.2055	4063
32.7444	13		43.9181	1012		43.9181	2012		38.8096	3010		38.6213	-1076		40.2259	4073
32.7597	18		43.9444	1003		43.9444	2000		38.829	3009		38.6366	-1084		40.2464	4073
32.7751	23		43.9707	1018		43.9707	2002		38.8484	3015		38.652	-1073		40.2669	4087
32.7904	23		43.9969	1008		43.9969	2002		38.8679	3015		38.6673	-1079		40.2873	4081
32.8058	23		44.0232	1006		44.0232	2001		38.8873	3014		38.6827	-1075		40.3078	4070
32.8211	20		44.0495	1000		44.0495	2000		38.9067	3020		38.698	-1076		40.3282	4090
32.8365	25		44.0757	1000		44.0757	2013		38.9262	3019		38.7134	-1081		40.3487	4078
32.8518	13		44.102	1000		44.102	2006		38.9456	3025		38.7287	-1081		40.3692	4073
32.8672	27		44.1282	1019		44.1282	2015		38.9651	3020		38.7441	-1067		40.3896	4087
32.8825	17		44.1545	1006		44.1545	2000		38.9845	3015		38.7594	-1085		40.4101	4070
32.8978	16		44.1808	1019		44.1808	2000		39.0039	3017		38.7747	-1085		40.4306	4077
32.9132	20		44.207	1023		44.207	2003		39.0234	3022		38.7901	-1076		40.451	4078
32.9285	19		44.2333	1005		44.2333	2000		39.0428	3016		38.8054	-1081		40.4715	4078
32.9439	17		44.2595	1002		44.2595	2000		39.0623	3011		38.8208	-1079		40.492	4088
32.9592	23		44.2858	1008		44.2858	2017		39.0817	3017		38.8361	-1079		40.5124	4079
32.9746	23		44.3121	1004		44.3121	2016		39.1011	3016		38.8515	-1076		40.5329	4085
32.9899	20		44.3383	1005		44.3383	2022		39.1206	3016		38.8668	-1079		40.5533	4091
33.0053	25		44.3646	1008		44.3646	2018		39.14	3012		38.8822	-1063		40.5738	4097
33.0206	20		44.3908	1016		44.3908	2016		39.1595	3009		38.8975	-1060		40.5943	4098
33.036	23		44.4171	1000		44.4171	2007		39.1789	3021		38.9129	-1072		40.6147	4115
33.0513	22		44.4434	1002		44.4434	2008		39.1983	3015		38.9282	-1078		40.6352	4138
33.0667	20		44.4696	1001		44.4696	2022		39.2178	3010		38.9436	-1072		40.6557	4129
33.082	22		44.4959	1004		44.4959	2000		39.2372	3015		38.9589	-1058		40.6761	4148
33.0973	17		44.5221	1009		44.5221	2000		39.2567	3017		38.9743	-1076		40.6966	4205
33.1127	25		44.5484	1012		44.5484	2008		39.2761	3022		38.9896	-1076		40.717	4224
33.1281	29		44.5747	1026		44.5747	2000		39.2955	3013		39.005	-1082		40.7375	4264
33.1434	18		44.6009	1022		44.6009	2012		39.315	3021		39.0203	-1082		40.758	4304
33.1587	24		44.6272	1009		44.6272	2012		39.3344	3025		39.0356	-1081		40.7784	4367
33.1741	18		44.6534	1014		44.6534	2000		39.3539	3021		39.051	-1078		40.7989	4435
33.1894	22		44.6797	1003		44.6797	2007		39.3733	3021		39.0663	-1067		40.8194	4496
33.2048	13		44.706	1000		44.706	2005		39.3927	3018		39.0817	-1075		40.8398	4553
33.2201	14		44.7322	1005		44.7322	2003		39.4122	3014		39.097	-1078		40.8603	4546
33.2355	17		44.7585	1014		44.7585	2022		39.4316	3021		39.1124	-1073		40.8807	4523
33.2508	22		44.7848	1000		44.7848	2008		39.4511	3023		39.1277	-1082		40.9012	4542
33.2662	18		44.811	1021		44.811	2005		39.4705	3015		39.1431	-1072		40.9217	4536
33.2815	21		44.8373	1011		44.8373	2022		39.4899	3020		39.1584	-1075		40.9421	4527
33.2969	14		44.8635	1015		44.8635	2000		39.5094	3016		39.1738	-1085		40.9626	4489
33.3122	17		44.8898	1020		44.8898	2000		39.5288	3018		39.1891	-1076		40.983	4416
33.3276	14		44.916	1014		44.916	2027		39.5483	3014		39.2045	-1088		41.0035	4413
33.3429	20		44.9423	1005		44.9423	2011		39.5677	3019		39.2198	-1073		41.024	4400
33.3583	18		44.9686	1001		44.9686	2026		39.5871	3017		39.2352	-1075		41.0444	4325
33.3736	20		44.9948	1004		44.9948	2000		39.6066	3019		39.2505	-1073		41.0649	4305
33.389	19		45.0211	1022		45.0211	2013		39.626	3025		39.2659	-1073		41.0854	4300
33.4043	18		45.0474	1004		45.0474	2008		39.6454	3016		39.2812	-1072		41.1058	4321
33.4196	22		45.0736	1016		45.0736	2009		39.6649	3013		39.2966	-1076		41.1263	4309
33.435	10		45.0999	1027		45.0999	2021		39.6843	3011		39.3119	-1073		41.1468	4311
33.4503	15		45.1261	1002		45.1261	2000		39.7038	3015		39.3272	-1072		41.1672	4325
33.4657	21		45.1524	1000		45.1524	2004		39.7232	3021		39.3426	-1076		41.1877	4327
33.481	18		45.1787	1013		45.1787	2035		39.7426	3022		39.3579	-1079		41.2081	4314
33.4964	16		45.2049	1000		45.2049	2008		39.7621	3021		39.3733	-1072		41.2286	4319
33.5117	21		45.2312	1005		45.2312	2007		39.7815	3009		39.3886	-1081		41.2491	4362
33.5271	18		45.2574	1047		45.2574	2001		39.801	3017		39.404	-1072		41.2695	4390
33.5424	24		45.2837	1025		45.2837	2010		39.8204	3018		39.4193	-1072		41.29	4343
33.5578	15		45.31	1006		45.31	2000		39.8398	3021		39.4347	-1066		41.3105	4426
33.5731	19		45.3362	1000		45.3362	2002		39.8593	3018		39.45	-1079		41.3309	4430
33.5885	22		45.3625	1000		45.3625	2000		39.8787	3014		39.4654	-1073		41.3514	4457
33.6038	20		45.3887	1000		45.3887	2044		39.8982	3012		39.4807	-1078		41.3719	4421
33.6192	31		45.415	1012		45.415	2018		39.9176	3023		39.4961	-1081		41.3923	4467
33.6345	36		45.4413	1008		45.4413	2000		39.937	3020		39.5114	-1079		41.4128	4406
33.6499	22		45.4675	1014		45.4675	2000		39.9565	3023		39.5268	-1085		41.4332	4452
33.6652	23		45.4938	1000		45.4938	2000		39.9759	3026		39.5421	-1075		41.4537	4472
33.6805	22		45.52	1000		45.52	2000		39.9954	3018		39.5575	-1084		41.4742	4553
33.6959	24		45.5463	1000		45.5463	2010		40.0148	3016		39.5728	-1067		41.4946	4557
33.7112	14		45.5726	1002		45.5726	2000		40.0342	3015		39.5881	-1064		41.5151	4656
33.7266	24		45.5988	1021		45.5988	2022		40.0537	3035		39.6035	-1072		41.5356	4701
33.7419	25		45.6251	1028		45.6251	2026		40.0731	3014		39.6188	-1064		41.556	4796
33.7573	24		45.6514	1000		45.6514	2000		40.0926	3014		39.6342	-1079		41.5765	4929
33.7726	31		45.6776	1014		45.6776	2000		40.112	3021		39.6495	-1072		41.5969	4980
33.788	16		45.7039	1003		45.7039	2020		40.1314	3026		39.6649	-1060		41.6174	5118
33.8033	28		45.7301	1017		45.7301	2029		40.1509	3024		39.6802	-1076		41.6379	5281
33.8187	38		45.7564	1000		45.7564	2008		40.1703	3019		39.6956	-1084		41.6583	5254
33.834	32		45.7826	1012		45.7826	2016		40.1898	3016		39.7109	-1075		41.6788	5240
33.8494	35		45.8089	1006		45.8089	2000		40.2092	3027		39.7263	-1073		41.6992	5198
33.8647	26		45.8352	1021		45.8352	2012		40.2286	3031		39.7416	-1069		41.7197	5093
33.8801	35		45.8614	1017		45.8614	2017		40.2481	3035		39.757	-1081		41.7402	4985
33.8954	38		45.8877	1016		45.8877	2013		40.2675	3032		39.7723	-1070		41.7606	4968
33.9108	36		45.914	1014		45.914	2012		40.287	3017		39.7877	-1082		41.7811	4814
33.9261	42		45.9402	1007		45.9402	2037		40.3064	3026		39.803	-1069		41.8016	4680
33.9414	32		45.9665	1004		45.9665	2004		40.3258	3017		39.8184	-1075		41.822	4562
33.9568	28		45.9927	1000		45.9927	2010		40.3453	3029		39.8337	-1072		41.8425	4432
33.9721	41		46.019	1000		46.019	2003		40.3647	3015		39.849	-1067		41.8629	4358
33.9875	27		46.0453	1005		46.0453	2000		40.3842	3028		39.8644	-1064		41.8834	4302
34.0028	27		46.0715	1017		46.0715	2007		40.4036	3024		39.8797	-1076		41.9039	4215
34.0182	29		46.0978	1011		46.0978	2025		40.423	3031		39.8951	-1067		41.9243	4213
34.0335	29		46.124	1024		46.124	2025		40.4425	3027		39.9104	-1067		41.9448	4174
34.0489	23		46.1503	1000		46.1503	2015		40.4619	3030		39.9258	-1073		41.9653	4147
34.0642	34		46.1766	1019		46.1766	2024		40.4813	3040		39.9411	-1064		41.9857	4132
34.0796	21		46.2028	1026		46.2028	2003		40.5008	3039		39.9565	-1069		42.0062	4124
34.0949	28		46.2291	1004		46.2291	2013		40.5202	3048		39.9718	-1066		42.0267	4133
34.1103	18		46.2553	1001		46.2553	2010		40.5397	3066		39.9872	-1064		42.0471	4099
34.1256	16		46.2816	1019		46.2816	2002		40.5591	3080		40.0025	-1069		42.0676	4095
34.141	17		46.3079	1014		46.3079	2014		40.5785	3064		40.0179	-1067		42.088	4090
34.1563	20		46.3341	1019		46.3341	2012		40.598	3098		40.0332	-1075		42.1085	4100
34.1716	19		46.3604	1007		46.3604	2000		40.6174	3133		40.0486	-1078		42.129	4089
34.187	21		46.3867	1018		46.3867	2003		40.6369	3162		40.0639	-1069		42.1494	4097
34.2024	25		46.4129	1001		46.4129	2025		40.6563	3205		40.0793	-1070		42.1699	4084
34.2177	19		46.4392	1005		46.4392	2000		40.6758	3184		40.0946	-1073		42.1904	4076
34.233	29		46.4654	1001		46.4654	2009		40.6952	3228		40.1099	-1076		42.2108	4067
34.2484	19		46.4917	1002		46.4917	2002		40.7146	3258		40.1253	-1067		42.2313	4073
34.2637	26		46.5179	1018		46.5179	2001		40.7341	3248		40.1406	-1072		42.2518	4079
34.2791	12		46.5442	1006		46.5442	2000		40.7535	3244		40.156	-1073		42.2722	4050
34.2944	15		46.5705	1021		46.5705	2019		40.773	3242		40.1713	-1061		42.2927	4062
34.3098	18		46.5967	1007		46.5967	2010		40.7924	3240		40.1867	-1060		42.3131	4077
34.3251	17		46.623	1012		46.623	2022		40.8118	3193		40.202	-1070		42.3336	4081
34.3405	22		46.6493	1010		46.6493	2020		40.8313	3170		40.2174	-1064		42.3541	4067
34.3558	18		46.6755	1009		46.6755	2000		40.8507	3167		40.2327	-1064		42.3745	4053
34.3712	18		46.7018	1010		46.7018	2001		40.8702	3130		40.2481	-1061		42.395	4066
34.3865	17		46.728	1012		46.728	2006		40.8896	3115		40.2634	-1066		42.4154	4052
34.4019	21		46.7543	1000		46.7543	2025		40.909	3127		40.2788	-1072		42.4359	4052
34.4172	15		46.7805	1003		46.7805	2011		40.9285	3096		40.2941	-1067		42.4564	4065
34.4325	24		46.8068	1017		46.8068	2000		40.9479	3099		40.3095	-1084		42.4768	4076
34.4479	25		46.8331	1002		46.8331	2000		40.9674	3096		40.3248	-1061		42.4973	4062
34.4632	23		46.8593	1001		46.8593	2018		40.9868	3080		40.3402	-1058		42.5178	4062
34.4786	19		46.8856	1017		46.8856	2022		41.0062	3081		40.3555	-1072		42.5382	4055
34.4939	24		46.9119	1002		46.9119	2009		41.0257	3075		40.3708	-1067		42.5587	4054
34.5093	23		46.9381	1000		46.9381	2029		41.0451	3075		40.3862	-1058		42.5791	4055
34.5246	16		46.9644	1006		46.9644	2016		41.0645	3059		40.4015	-1054		42.5996	4074
34.54	16		46.9906	1010		46.9906	2027		41.084	3049		40.4169	-1064		42.6201	4060
34.5553	17		47.0169	1000		47.0169	2017		41.1034	3067		40.4322	-1046		42.6405	4063
34.5707	10		47.0432	1000		47.0432	2002		41.1229	3052		40.4476	-1063		42.661	4056
34.586	20		47.0694	1020		47.0694	2026		41.1423	3041		40.4629	-1048		42.6815	4039
34.6014	22		47.0957	1000		47.0957	2009		41.1617	3058		40.4783	-1055		42.7019	4060
34.6167	17		47.1219	1020		47.1219	2001		41.1812	3042		40.4936	-1061		42.7224	4055
34.6321	22		47.1482	1014		47.1482	2018		41.2006	3061		40.509	-1052		42.7428	4066
34.6474	18		47.1745	1024		47.1745	2000		41.2201	3057		40.5243	-1042		42.7633	4063
34.6628	27		47.2007	1037		47.2007	2000		41.2395	3076		40.5397	-1049		42.7838	4063
34.6781	25		47.227	1001		47.227	2003		41.2589	3075		40.555	-1063		42.8042	4064
34.6934	23		47.2532	1000		47.2532	2037		41.2784	3069		40.5704	-1043		42.8247	4052
34.7088	19		47.2795	1002		47.2795	2010		41.2978	3088		40.5857	-1039		42.8452	4057
34.7242	14		47.3058	1014		47.3058	2026		41.3173	3073		40.6011	-1037		42.8656	4062
34.7395	20		47.332	1006		47.332	2012		41.3367	3070		40.6164	-1031		42.8861	4059
34.7548	11		47.3583	1027		47.3583	2007		41.3561	3091		40.6317	-1022		42.9066	4060
34.7702	17		47.3845	1010		47.3845	2000		41.3756	3106		40.6471	-1028		42.927	4067
34.7855	27		47.4108	1014		47.4108	2000		41.395	3095		40.6624	-1013		42.9475	4050
34.8009	20		47.4371	1006		47.4371	2021		41.4145	3093		40.6778	-1024		42.9679	4054
34.8162	19		47.4633	1009		47.4633	2011		41.4339	3120		40.6931	-1034		42.9884	4046
34.8316	11		47.4896	1012		47.4896	2002		41.4533	3131		40.7085	-1009		43.0089	4059
34.8469	13		47.5159	1020		47.5159	2011		41.4728	3159		40.7238	-1009		43.0293	4052
34.8623	18		47.5421	1035		47.5421	2000		41.4922	3194		40.7392	-995		43.0498	4045
34.8776	23		47.5684	1010		47.5684	2000		41.5117	3235		40.7545	-1031		43.0703	4056
34.893	24		47.5946	1002		47.5946	2001		41.5311	3301		40.7699	-994		43.0907	4065
34.9083	12		47.6209	1000		47.6209	2012		41.5505	3395		40.7852	-985		43.1112	4053
34.9237	22		47.6472	1008		47.6472	2018		41.57	3436		40.8006	-985		43.1316	4069
34.939	14		47.6734	1001		47.6734	2018		41.5894	3502		40.8159	-979		43.1521	4065
34.9543	20		47.6997	1013		47.6997	2015		41.6088	3541		40.8313	-941		43.1726	4063
34.9697	21		47.7259	1023		47.7259	2039		41.6283	3486		40.8466	-925		43.193	4066
34.9851	21		47.7522	1003		47.7522	2000		41.6477	3461		40.862	-925		43.2135	4053
35.0004	21		47.7784	1016		47.7784	2032		41.6672	3453		40.8773	-886		43.234	4060
35.0157	23		47.8047	1020		47.8047	2001		41.6866	3408		40.8927	-856		43.2544	4050
35.0311	21		47.831	1006		47.831	2011		41.706	3356		40.908	-794		43.2749	4048
35.0464	16		47.8572	1000		47.8572	2000		41.7255	3356		40.9233	-724		43.2953	4043
35.0618	14		47.8835	1017		47.8835	2000		41.7449	3294		40.9387	-629		43.3158	4051
35.0771	10		47.9098	1040		47.9098	2025		41.7644	3237		40.954	-569		43.3363	4052
35.0925	13		47.936	1013		47.936	2012		41.7838	3156		40.9694	-478		43.3567	4050
35.1078	22		47.9623	1015		47.9623	2005		41.8032	3147		40.9847	-469		43.3772	4055
35.1232	21		47.9885	1000		47.9885	2002		41.8227	3124		41.0001	-532		43.3977	4055
35.1385	20		48.0148	1022		48.0148	2009		41.8421	3115		41.0154	-532		43.4181	4049
35.1539	25		48.0411	1006		48.0411	2008		41.8616	3079		41.0308	-557		43.4386	4049
35.1692	17		48.0673	1007		48.0673	2031		41.881	3079		41.0461	-533		43.459	4048
35.1846	18		48.0936	1000		48.0936	2032		41.9004	3076		41.0615	-533		43.4795	4057
35.1999	14		48.1198	1010		48.1198	2000		41.9199	3063		41.0768	-467		43.5	4047
35.2152	21		48.1461	1006		48.1461	2017		41.9393	3050		41.0922	-461		43.5204	4042
35.2306	21		48.1724	1018		48.1724	2003		41.9588	3038		41.1075	-508		43.5409	4053
35.246	20		48.1986	1017		48.1986	2000		41.9782	3034		41.1228	-506		43.5614	4059
35.2613	22		48.2249	1005		48.2249	2014		41.9977	3036		41.1382	-628		43.5818	4036
35.2766	18		48.2511	1006		48.2511	2009		42.0171	3040		41.1536	-647		43.6023	4061
35.292	22		48.2774	1001		48.2774	2003		42.0365	3027		41.1689	-719		43.6228	4058
35.3073	23		48.3037	1002		48.3037	2015		42.056	3026		41.1842	-715		43.6432	4045
35.3227	30		48.3299	1017		48.3299	2014		42.0754	3040		41.1996	-737		43.6637	4063
35.338	26		48.3562	1000		48.3562	2000		42.0948	3030		41.2149	-796		43.6841	4056
35.3534	31		48.3824	1010		48.3824	2000		42.1143	3031		41.2303	-844		43.7046	4045
35.3687	27		48.4087	1018		48.4087	2023		42.1337	3026		41.2456	-853		43.7251	4037
35.3841	32		48.435	1000		48.435	2014		42.1532	3020		41.261	-874		43.7455	4058
35.3994	32		48.4612	1000		48.4612	2002		42.1726	3025		41.2763	-881		43.766	4056
35.4148	40		48.4875	1000		48.4875	2009		42.192	3028		41.2917	-923		43.7865	4048
35.4301	33		48.5138	1000		48.5138	2031		42.2115	3016		41.307	-947		43.8069	4053
35.4455	42		48.54	1000		48.54	2000		42.2309	3022		41.3224	-964		43.8274	4059
35.4608	50		48.5663	1000		48.5663	2002		42.2504	3017		41.3377	-979		43.8478	4045
35.4761	25		48.5925	1000		48.5925	2003		42.2698	3027		41.3531	-968		43.8683	4061
35.4915	41		48.6188	1007		48.6188	2013		42.2892	3028		41.3684	-976		43.8888	4060
35.5069	32		48.645	1015		48.645	2000		42.3087	3013		41.3838	-1000		43.9092	4048
35.5222	28		48.6713	1019		48.6713	2006		42.3281	3015		41.3991	-1009		43.9297	4058
35.5375	35		48.6976	1000		48.6976	2009		42.3476	3019		41.4145	-1022		43.9502	4073
35.5529	30		48.7238	1000		48.7238	2007		42.367	3030		41.4298	-1003		43.9706	4039
35.5682	26		48.7501	1000		48.7501	2003		42.3864	3032		41.4451	-1001		43.9911	4047
35.5836	27		48.7764	1000		48.7764	2023		42.4059	3019		41.4605	-1004		44.0115	4055
35.5989	20		48.8026	1000		48.8026	2005		42.4253	3036		41.4758	-1021		44.032	4049
35.6143	18		48.8289	1013		48.8289	2025		42.4448	3021		41.4912	-1010		44.0525	4049
35.6296	18		48.8551	1009		48.8551	2008		42.4642	3015		41.5065	-1033		44.0729	4042
35.645	24		48.8814	1015		48.8814	2004		42.4836	3022		41.5219	-1040		44.0934	4063
35.6603	15		48.9077	1008		48.9077	2011		42.5031	3021		41.5372	-1036		44.1139	4054
35.6757	23		48.9339	1024		48.9339	2000		42.5225	3015		41.5526	-1030		44.1343	4052
35.691	16		48.9602	1000		48.9602	2000		42.542	3021		41.5679	-1052		44.1548	4053
35.7064	19		48.9864	1015		48.9864	2036		42.5614	3022		41.5833	-1045		44.1752	4053
35.7217	22		49.0127	1000		49.0127	2019		42.5808	3026		41.5986	-1046		44.1957	4061
35.7371	21		49.039	1030		49.039	2000		42.6003	3016		41.614	-1052		44.2162	4040
35.7524	17		49.0652	1000		49.0652	2004		42.6197	3020		41.6293	-1055		44.2366	4056
35.7677	18		49.0915	1005		49.0915	2022		42.6392	3014		41.6447	-1051		44.2571	4055
35.7831	19		49.1177	1000		49.1177	2000		42.6586	3021		41.66	-1073		44.2776	4058
35.7984	21		49.144	1007		49.144	2000		42.678	3016		41.6754	-1040		44.298	4048
35.8138	15		49.1703	1002		49.1703	2011		42.6975	3017		41.6907	-1046		44.3185	4055
35.8291	17		49.1965	1002		49.1965	2000		42.7169	3014		41.706	-1058		44.3389	4046
35.8445	9		49.2228	1000		49.2228	2000		42.7364	3021		41.7214	-1054		44.3594	4047
35.8598	21		49.249	1000		49.249	2025		42.7558	3010		41.7367	-1067		44.3799	4054
35.8752	18		49.2753	1004		49.2753	2007		42.7752	3019		41.7521	-1057		44.4003	4042
35.8905	15		49.3016	1009		49.3016	2028		42.7947	3025		41.7674	-1054		44.4208	4052
35.9059	14		49.3278	1000		49.3278	2012		42.8141	3019		41.7828	-1063		44.4413	4047
35.9212	16		49.3541	1011		49.3541	2013		42.8336	3017		41.7981	-1066		44.4617	4062
35.9366	20		49.3803	1012		49.3803	2012		42.853	3020		41.8135	-1061		44.4822	4043
35.9519	25		49.4066	1010		49.4066	2000		42.8724	3012		41.8288	-1049		44.5027	4046
35.9673	14		49.4329	1014		49.4329	2011		42.8919	3020		41.8442	-1060		44.5231	4050
35.9826	23		49.4591	1000		49.4591	2007		42.9113	3017		41.8595	-1061		44.5436	4045
35.998	25		49.4854	1004		49.4854	2002		42.9308	3018		41.8749	-1072		44.564	4054
36.0133	15		49.5117	1007		49.5117	2018		42.9502	3016		41.8902	-1054		44.5845	4058
36.0286	17		49.5379	1000		49.5379	2021		42.9696	3019		41.9056	-1054		44.605	4054
36.044	16		49.5642	1002		49.5642	2001		42.9891	3014		41.9209	-1063		44.6254	4040
36.0593	16		49.5904	1000		49.5904	2000		43.0085	3012		41.9363	-1066		44.6459	4039
36.0747	20		49.6167	1000		49.6167	2009		43.0279	3010		41.9516	-1061		44.6664	4045
36.09	27		49.643	1004		49.643	2008		43.0474	3022		41.9669	-1066		44.6868	4053
36.1054	17		49.6692	1019		49.6692	2020		43.0668	3028		41.9823	-1069		44.7073	4058
36.1207	22		49.6955	1000		49.6955	2023		43.0863	3012		41.9976	-1052		44.7277	4054
36.1361	23		49.7217	1017		49.7217	2016		43.1057	3019		42.013	-1067		44.7482	4040
36.1514	17		49.748	1010		49.748	2008		43.1251	3013		42.0283	-1067		44.7687	4044
36.1668	26		49.7743	1000		49.7743	2000		43.1446	3018		42.0437	-1063		44.7891	4053
36.1821	13		49.8005	1000		49.8005	2000		43.164	3008		42.059	-1070		44.8096	4059
36.1975	13		49.8268	1019		49.8268	2008		43.1835	3013		42.0744	-1075		44.83	4051
36.2128	22		49.853	1007		49.853	2005		43.2029	3006		42.0897	-1067		44.8505	4051
36.2282	12		49.8793	1008		49.8793	2000		43.2223	3021		42.1051	-1063		44.871	4048
36.2435	16		49.9056	1005		49.9056	2043		43.2418	3010		42.1204	-1066		44.8914	4050
36.2589	20		49.9318	1011		49.9318	2027		43.2612	3019		42.1358	-1058		44.9119	4043
36.2742	11		49.9581	1010		49.9581	2015		43.2807	3020		42.1511	-1058		44.9324	4046
36.2895	15		49.9843	1010		49.9843	2000		43.3001	3016		42.1665	-1063		44.9528	4065
36.3049	17		50.0106	1003		50.0106	2000		43.3195	3017		42.1818	-1052		44.9733	4038
36.3202	11		50.0369	1000		50.0369	2006		43.339	3019		42.1972	-1069		44.9938	4059
36.3356	9		50.0631	1009		50.0631	2010		43.3584	3019		42.2125	-1067		45.0142	4052
36.3509	15		50.0894	1003		50.0894	2006		43.3779	3012		42.2278	-1063		45.0347	4049
36.3663	18		50.1157	1002		50.1157	2021		43.3973	3021		42.2432	-1066		45.0551	4058
36.3816	11		50.1419	1008		50.1419	2003		43.4167	3018		42.2585	-1055		45.0756	4074
36.397	13		50.1682	1011		50.1682	2015		43.4362	3012		42.2739	-1057		45.0961	4044
36.4123	10		50.1944	1018		50.1944	2040		43.4556	3015		42.2892	-1058		45.1165	4070
36.4277	11		50.2207	1009		50.2207	2018		43.4751	3007		42.3046	-1054		45.137	4047
36.443	13		50.2469	1009		50.2469	2005		43.4945	3018		42.3199	-1057		45.1575	4068
36.4584	14		50.2732	1016		50.2732	2010		43.5139	3018		42.3353	-1049		45.1779	4055
36.4737	17		50.2995	1013		50.2995	2017		43.5334	3007		42.3506	-1045		45.1984	4053
36.4891	15		50.3257	1022		50.3257	2003		43.5528	3008		42.366	-1060		45.2189	4060
36.5044	12		50.352	1030		50.352	2019		43.5723	3015		42.3813	-1055		45.2393	4075
36.5198	13		50.3783	1043		50.3783	2050		43.5917	3019		42.3967	-1054		45.2598	4057
36.5351	21		50.4045	1041		50.4045	2044		43.6111	3016		42.412	-1061		45.2802	4067
36.5504	17		50.4308	1063		50.4308	2030		43.6306	3011		42.4274	-1054		45.3007	4044
36.5658	17		50.457	1079		50.457	2066		43.65	3007		42.4427	-1066		45.3212	4057
36.5811	18		50.4833	1074		50.4833	2055		43.6695	3013		42.4581	-1057		45.3416	4056
36.5965	17		50.5095	1116		50.5095	2069		43.6889	3013		42.4734	-1067		45.3621	4056
36.6118	18		50.5358	1142		50.5358	2084		43.7083	3018		42.4887	-1072		45.3826	4054
36.6272	13		50.5621	1152		50.5621	2120		43.7278	3021		42.5041	-1057		45.403	4046
36.6425	17		50.5883	1263		50.5883	2174		43.7472	3011		42.5194	-1054		45.4235	4051
36.6579	22		50.6146	1306		50.6146	2205		43.7666	3019		42.5348	-1066		45.4439	4047
36.6732	25		50.6409	1401		50.6409	2293		43.7861	3011		42.5501	-1058		45.4644	4069
36.6886	14		50.6671	1560		50.6671	2364		43.8055	3014		42.5655	-1057		45.4849	4050
36.7039	27		50.6934	1571		50.6934	2389		43.825	3018		42.5808	-1070		45.5053	4038
36.7193	16		50.7196	1596		50.7196	2377		43.8444	3012		42.5962	-1046		45.5258	4053
36.7346	14		50.7459	1623		50.7459	2384		43.8638	3020		42.6115	-1069		45.5463	4044
36.75	20		50.7722	1652		50.7722	2329		43.8833	3021		42.6269	-1070		45.5667	4057
36.7653	13		50.7984	1534		50.7984	2297		43.9027	3016		42.6422	-1063		45.5872	4045
36.7807	11		50.8247	1541		50.8247	2243		43.9222	3020		42.6576	-1061		45.6076	4064
36.796	20		50.8509	1399		50.8509	2265		43.9416	3007		42.6729	-1076		45.6281	4044
36.8113	14		50.8772	1409		50.8772	2258		43.9611	3012		42.6883	-1067		45.6486	4043
36.8267	23		50.9035	1332		50.9035	2213		43.9805	3013		42.7036	-1067		45.669	4044
36.842	20		50.9297	1287		50.9297	2166		43.9999	3015		42.7189	-1060		45.6895	4066
36.8574	18		50.956	1273		50.956	2225		44.0194	3011		42.7343	-1072		45.71	4052
36.8727	15		50.9822	1233		50.9822	2159		44.0388	3012		42.7497	-1055		45.7304	4045
36.8881	23		51.0085	1217		51.0085	2171		44.0583	3016		42.765	-1070		45.7509	4034
36.9034	21		51.0348	1202		51.0348	2174		44.0777	3018		42.7803	-1061		45.7713	4039
36.9188	21		51.061	1272		51.061	2189		44.0971	3017		42.7957	-1064		45.7918	4053
36.9341	29		51.0873	1211		51.0873	2243		44.1166	3008		42.811	-1060		45.8123	4054
36.9495	19		51.1135	1194		51.1135	2317		44.136	3012		42.8264	-1064		45.8327	4049
36.9648	29		51.1398	1225		51.1398	2407		44.1555	3011		42.8417	-1052		45.8532	4055
36.9802	14		51.1661	1237		51.1661	2507		44.1749	3016		42.8571	-1055		45.8737	4041
36.9955	16		51.1923	1185		51.1923	2650		44.1943	3026		42.8724	-1058		45.8941	4045
37.0109	21		51.2186	1262		51.2186	2766		44.2138	3010		42.8878	-1061		45.9146	4049
37.0262	22		51.2448	1284		51.2448	2875		44.2332	3015		42.9031	-1069		45.935	4050
37.0416	19		51.2711	1246		51.2711	2906		44.2526	3021		42.9185	-1049		45.9555	4056
37.0569	13		51.2974	1221		51.2974	2849		44.2721	3023		42.9338	-1061		45.976	4053
37.0722	18		51.3236	1262		51.3236	2756		44.2915	3013		42.9492	-1068		45.9964	4052
37.0876	23		51.3499	1216		51.3499	2654		44.311	3014		42.9645	-1063		46.0169	4058
37.1029	19		51.3762	1125		51.3762	2500		44.3304	3018		42.9798	-1054		46.0374	4043
37.1183	15		51.4024	1106		51.4024	2364		44.3498	3021		42.9952	-1058		46.0578	4057
37.1336	23		51.4287	1124		51.4287	2312		44.3693	3021		43.0106	-1066		46.0783	4055
37.149	18		51.4549	1067		51.4549	2274		44.3887	3015		43.0259	-1057		46.0988	4060
37.1643	24		51.4812	1053		51.4812	2182		44.4082	3014		43.0412	-1054		46.1192	4060
37.1797	14		51.5074	1103		51.5074	2139		44.4276	3027		43.0566	-1063		46.1397	4057
37.195	19		51.5337	1094		51.5337	2168		44.447	3014		43.0719	-1055		46.1601	4062
37.2104	15		51.56	1083		51.56	2090		44.4665	3018		43.0873	-1066		46.1806	4060
37.2257	10		51.5862	1096		51.5862	2053		44.4859	3020		43.1026	-1065		46.2011	4044
37.2411	25		51.6125	1059		51.6125	2055		44.5054	3011		43.118	-1064		46.2215	4046
37.2564	24		51.6388	1020		51.6388	2064		44.5248	3020		43.1333	-1069		46.242	4060
37.2718	22		51.665	1006		51.665	2055		44.5442	3018		43.1487	-1052		46.2625	4066
37.2871	13		51.6913	1007		51.6913	2037		44.5637	3016		43.164	-1066		46.2829	4053
37.3025	22		51.7175	1005		51.7175	2015		44.5831	3012		43.1794	-1051		46.3034	4047
37.3178	19		51.7438	1002		51.7438	2022		44.6026	3023		43.1947	-1059		46.3238	4067
37.3332	22		51.7701	1024		51.7701	2016		44.622	3017		43.2101	-1058		46.3443	4059
37.3485	19		51.7963	1020		51.7963	2013		44.6414	3020		43.2254	-1069		46.3648	4039
37.3638	18		51.8226	1026		51.8226	2034		44.6609	3013		43.2407	-1057		46.3852	4042
37.3792	23		51.8488	1024		51.8488	2015		44.6803	3010		43.2561	-1069		46.4057	4066
37.3945	21		51.8751	1000		51.8751	2020		44.6998	3022		43.2715	-1064		46.4261	4045
37.4099	15		51.9014	1000		51.9014	2006		44.7192	3010		43.2868	-1064		46.4466	4064
37.4252	15		51.9276	1015		51.9276	2021		44.7386	3012		43.3021	-1069		46.4671	4045
37.4406	15		51.9539	1010		51.9539	2018		44.7581	3026		43.3175	-1061		46.4875	4039
37.4559	15		51.9801	1003		51.9801	2024		44.7775	3010		43.3328	-1064		46.508	4051
37.4713	15		52.0064	1000		52.0064	2032		44.797	3013		43.3482	-1067		46.5285	4069
37.4866	14		52.0327	1012		52.0327	2009		44.8164	3014		43.3635	-1064		46.5489	4054
37.502	10		52.0589	1032		52.0589	2001		44.8358	3017		43.3789	-1066		46.5694	4057
37.5173	18		52.0852	1005		52.0852	2000		44.8553	3017		43.3942	-1069		46.5898	4042
37.5327	10		52.1114	1019		52.1114	2000		44.8747	3011		43.4096	-1055		46.6103	4054
37.548	14		52.1377	1014		52.1377	2006		44.8942	3014		43.4249	-1072		46.6308	4046
37.5634	14		52.164	1000		52.164	2006		44.9136	3015		43.4403	-1075		46.6512	4056
37.5787	22		52.1902	1000		52.1902	2000		44.933	3021		43.4556	-1064		46.6717	4069
37.5941	18		52.2165	1000		52.2165	2016		44.9525	3020		43.471	-1070		46.6922	4044
37.6094	22		52.2428	1000		52.2428	2004		44.9719	3023		43.4863	-1058		46.7126	4064
37.6247	18		52.269	1001		52.269	2000		44.9913	3014		43.5016	-1061		46.7331	4054
37.6401	16		52.2953	1000		52.2953	2000		45.0108	3020		43.517	-1067		46.7536	4059
37.6554	11		52.3215	1015		52.3215	2015		45.0302	3013		43.5324	-1067		46.774	4047
37.6708	18		52.3478	1013		52.3478	2003		45.0497	3015		43.5477	-1067		46.7945	4053
37.6861	16		52.374	1015		52.374	2000		45.0691	3016		43.563	-1069		46.8149	4064
37.7015	16		52.4003	1015		52.4003	2015		45.0885	3021		43.5784	-1072		46.8354	4054
37.7168	14		52.4266	1031		52.4266	2007		45.108	3017		43.5937	-1063		46.8559	4050
37.7322	11		52.4528	1000		52.4528	2002		45.1274	3012		43.6091	-1069		46.8763	4048
37.7475	10		52.4791	1019		52.4791	2007		45.1469	3022		43.6244	-1073		46.8968	4061
37.7629	20		52.5054	1000		52.5054	2000		45.1663	3017		43.6398	-1066		46.9173	4055
37.7782	23		52.5316	1000		52.5316	2000		45.1857	3016		43.6551	-1082		46.9377	4053
37.7936	12		52.5579	1000		52.5579	2000		45.2052	3020		43.6705	-1073		46.9582	4060
37.8089	12		52.5841	1014		52.5841	2004		45.2246	3014		43.6858	-1072		46.9787	4064
37.8243	7		52.6104	1001		52.6104	2009		45.2441	3019		43.7012	-1072		46.9991	4052
37.8396	17		52.6367	1015		52.6367	2008		45.2635	3027		43.7165	-1072		47.0196	4060
37.855	16		52.6629	1024		52.6629	2001		45.2829	3023		43.7319	-1063		47.04	4057
37.8703	18		52.6892	1011		52.6892	2003		45.3024	3011		43.7472	-1067		47.0605	4036
37.8856	17		52.7154	1005		52.7154	2000		45.3218	3015		43.7625	-1078		47.081	4045
37.901	9		52.7417	1012		52.7417	2000		45.3413	3015		43.7779	-1073		47.1014	4046
37.9163	15		52.768	1011		52.768	2000		45.3607	3020		43.7933	-1078		47.1219	4061
37.9317	19		52.7942	1003		52.7942	2014		45.3801	3015		43.8086	-1070		47.1424	4060
37.947	7		52.8205	1000		52.8205	2004		45.3996	3012		43.8239	-1079		47.1628	4050
37.9624	18		52.8467	1000		52.8467	2000		45.419	3029		43.8393	-1070		47.1833	4051
37.9777	19		52.873	1015		52.873	2014		45.4385	3018		43.8546	-1081		47.2037	4050
37.9931	19		52.8993	1001		52.8993	2021		45.4579	3021		43.87	-1073		47.2242	4050
38.0084	21		52.9255	1010		52.9255	2025		45.4773	3013		43.8853	-1085		47.2447	4047
38.0238	11		52.9518	1000		52.9518	2024		45.4968	3018		43.9007	-1078		47.2651	4037
38.0391	15		52.9781	1004		52.9781	2019		45.5162	3012		43.916	-1072		47.2856	4058
38.0545	20		53.0043	1000		53.0043	2000		45.5357	3022		43.9314	-1081		47.306	4056
38.0698	14		53.0306	1000		53.0306	2019		45.5551	3016		43.9467	-1084		47.3265	4045
38.0852	17		53.0568	1003		53.0568	2000		45.5745	3014		43.9621	-1079		47.347	4048
38.1005	12		53.0831	1001		53.0831	2000		45.594	3022		43.9774	-1081		47.3674	4048
38.1159	13		53.1093	1006		53.1093	2000		45.6134	3016		43.9928	-1084		47.3879	4052
38.1312	6		53.1356	1019		53.1356	2000		45.6329	3014		44.0081	-1079		47.4084	4040
38.1465	15		53.1619	1005		53.1619	2026		45.6523	3019		44.0234	-1078		47.4288	4048
38.1619	20		53.1881	1015		53.1881	2023		45.6717	3022		44.0388	-1079		47.4493	4055
38.1772	17		53.2144	1018		53.2144	2020		45.6912	3019		44.0541	-1073		47.4698	4050
38.1926	14		53.2407	1010		53.2407	2005		45.7106	3016		44.0695	-1076		47.4902	4049
38.2079	20		53.2669	1017		53.2669	2000		45.7301	3016		44.0848	-1069		47.5107	4057
38.2233	16		53.2932	1014		53.2932	2013		45.7495	3014		44.1002	-1072		47.5311	4057
38.2386	20		53.3194	1014		53.3194	2010		45.7689	3018		44.1155	-1087		47.5516	4051
38.254	6		53.3457	1003		53.3457	2001		45.7884	3024		44.1309	-1081		47.5721	4048
38.2693	18		53.372	1018		53.372	2021		45.8078	3019		44.1462	-1075		47.5925	4045
38.2847	12		53.3982	1023		53.3982	2031		45.8273	3027		44.1616	-1082		47.613	4043
38.3	15		53.4245	1025		53.4245	2017		45.8467	3014		44.1769	-1081		47.6335	4047
38.3154	13		53.4507	1009		53.4507	2020		45.8661	3014		44.1923	-1088		47.6539	4053
38.3307	20		53.477	1014		53.477	2002		45.8856	3016		44.2076	-1085		47.6744	4040
38.3461	11		53.5033	1010		53.5033	2000		45.905	3014		44.223	-1084		47.6949	4062
38.3614	20		53.5295	1002		53.5295	2000		45.9245	3023		44.2383	-1070		47.7153	4047
38.3768	18		53.5558	1011		53.5558	2011		45.9439	3019		44.2537	-1067		47.7358	4038
38.3921	14		53.582	1000		53.582	2006		45.9633	3023		44.269	-1075		47.7562	4056
38.4074	18		53.6083	1009		53.6083	2006		45.9828	3025		44.2844	-1073		47.7767	4046
38.4228	11		53.6346	1008		53.6346	2020		46.0022	3028		44.2997	-1078		47.7972	4064
38.4381	16		53.6608	1007		53.6608	2013		46.0217	3019		44.315	-1079		47.8176	4054
38.4535	18		53.6871	1017		53.6871	2004		46.0411	3020		44.3304	-1082		47.8381	4058
38.4688	12		53.7133	1009		53.7133	2006		46.0605	3021		44.3457	-1081		47.8586	4048
38.4842	14		53.7396	1034		53.7396	2022		46.08	3018		44.3611	-1070		47.879	4059
38.4995	21		53.7659	1006		53.7659	2000		46.0994	3017		44.3764	-1079		47.8995	4057
38.5149	15		53.7921	1025		53.7921	2018		46.1189	3031		44.3918	-1073		47.9199	4052
38.5302	22		53.8184	1006		53.8184	2014		46.1383	3026		44.4071	-1075		47.9404	4051
38.5456	8		53.8447	1018		53.8447	2020		46.1577	3016		44.4225	-1069		47.9609	4057
38.5609	15		53.8709	1000		53.8709	2016		46.1772	3015		44.4378	-1070		47.9813	4058
38.5763	16		53.8972	1000		53.8972	2000		46.1966	3023		44.4532	-1076		48.0018	4059
38.5916	12		53.9234	1003		53.9234	2015		46.2161	3017		44.4685	-1076		48.0222	4068
38.607	16		53.9497	1007		53.9497	2011		46.2355	3020		44.4839	-1076		48.0427	4047
38.6223	14		53.9759	1009		53.9759	2022		46.2549	3005		44.4992	-1079		48.0632	4057
38.6377	15		54.0022	1001		54.0022	2002		46.2744	3021		44.5146	-1070		48.0836	4060
38.653	19		54.0285	1025		54.0285	2002		46.2938	3015		44.5299	-1073		48.1041	4054
38.6683	16		54.0547	1017		54.0547	2000		46.3132	3011		44.5453	-1076		48.1246	4059
38.6837	15		54.081	1001		54.081	2000		46.3327	3015		44.5606	-1078		48.145	4052
38.699	16		54.1073	1003		54.1073	2010		46.3521	3015		44.5759	-1064		48.1655	4058
38.7144	11		54.1335	1000		54.1335	2000		46.3716	3013		44.5913	-1082		48.1859	4057
38.7297	18		54.1598	1000		54.1598	2009		46.391	3020		44.6066	-1072		48.2064	4037
38.7451	14		54.186	1010		54.186	2013		46.4104	3016		44.622	-1085		48.2269	4054
38.7604	17		54.2123	1007		54.2123	2024		46.4299	3014		44.6373	-1078		48.2473	4044
38.7758	16		54.2385	1000		54.2385	2003		46.4493	3022		44.6527	-1079		48.2678	4044
38.7911	13		54.2648	1000		54.2648	2031		46.4688	3015		44.668	-1075		48.2883	4041
38.8065	13		54.2911	1027		54.2911	2005		46.4882	3013		44.6834	-1075		48.3087	4047
38.8218	22		54.3173	1012		54.3173	2011		46.5076	3015		44.6987	-1082		48.3292	4055
38.8372	10		54.3436	1012		54.3436	2000		46.5271	3016		44.7141	-1075		48.3496	4029
38.8525	10		54.3699	1025		54.3699	2006		46.5465	3011		44.7294	-1067		48.3701	4049
38.8679	16		54.3961	1005		54.3961	2002		46.566	3011		44.7448	-1067		48.3906	4051
38.8832	13		54.4224	1001		54.4224	2009		46.5854	3013		44.7601	-1075		48.411	4040
38.8986	14		54.4486	1000		54.4486	2000		46.6048	3009		44.7755	-1075		48.4315	4048
38.9139	14		54.4749	1000		54.4749	2001		46.6243	3017		44.7908	-1081		48.452	4039
38.9293	16		54.5012	1000		54.5012	2032		46.6437	3012		44.8062	-1075		48.4724	4053
38.9446	14		54.5274	1005		54.5274	2006		46.6632	3020		44.8215	-1078		48.4929	4043
38.9599	25		54.5537	1000		54.5537	2010		46.6826	3019		44.8368	-1073		48.5134	4053
38.9753	27		54.5799	1020		54.5799	2019		46.702	3016		44.8522	-1078		48.5338	4036
38.9906	19		54.6062	1000		54.6062	2011		46.7215	3009		44.8675	-1084		48.5543	4044
39.006	15		54.6325	1009		54.6325	2013		46.7409	3016		44.8829	-1070		48.5747	4044
39.0213	19		54.6587	1000		54.6587	2015		46.7604	3013		44.8982	-1069		48.5952	4041
39.0367	28		54.685	1010		54.685	2020		46.7798	3023		44.9136	-1078		48.6157	4046
39.052	16		54.7112	1020		54.7112	2008		46.7992	3015		44.9289	-1073		48.6361	4049
39.0674	16		54.7375	1024		54.7375	2017		46.8187	3017		44.9443	-1085		48.6566	4046
39.0827	12		54.7638	1000		54.7638	2009		46.8381	3016		44.9596	-1067		48.6771	4057
39.0981	12		54.79	1000		54.79	2029		46.8576	3012		44.975	-1064		48.6975	4049
39.1134	13		54.8163	1003		54.8163	2014		46.877	3026		44.9903	-1073		48.718	4055
39.1288	15		54.8426	1002		54.8426	2012		46.8964	3013		45.0057	-1073		48.7385	4056
39.1441	22		54.8688	1000		54.8688	2008		46.9159	3016		45.021	-1075		48.7589	4055
39.1594	17		54.8951	1003		54.8951	2014		46.9353	3015		45.0364	-1076		48.7794	4044
39.1748	15		54.9213	1022		54.9213	2015		46.9547	3017		45.0517	-1078		48.7998	4057
39.1902	18		54.9476	1007		54.9476	2013		46.9742	3010		45.0671	-1075		48.8203	4053
39.2055	12		54.9738	1026		54.9738	2006		46.9936	3016		45.0824	-1075		48.8408	4061
39.2208	19		55.0001	1005		55.0001	2000		47.0131	3014		45.0977	-1078		48.8612	4053
39.2362	17		55.0264	1020		55.0264	2003		47.0325	3012		45.1131	-1081		48.8817	4067
39.2515	10		55.0526	1000		55.0526	2003		47.0519	3019		45.1284	-1072		48.9021	4064
39.2669	16		55.0789	1020		55.0789	2005		47.0714	3006		45.1438	-1084		48.9226	4047
39.2822	8		55.1052	1000		55.1052	2010		47.0908	3015		45.1591	-1067		48.9431	4051
39.2976	18		55.1314	1000		55.1314	2018		47.1103	3009		45.1745	-1076		48.9635	4056
39.3129	17		55.1577	1002		55.1577	2029		47.1297	3011		45.1898	-1082		48.984	4055
39.3283	18		55.1839	1000		55.1839	2028		47.1491	3013		45.2052	-1085		49.0045	4066
39.3436	18		55.2102	1006		55.2102	2018		47.1686	3017		45.2205	-1075		49.0249	4058
39.359	19		55.2364	1026		55.2364	2031		47.188	3022		45.2359	-1072		49.0454	4054
39.3743	16		55.2627	1009		55.2627	2020		47.2075	3011		45.2512	-1085		49.0658	4062
39.3897	18		55.289	1012		55.289	2016		47.2269	3018		45.2666	-1081		49.0863	4059
39.405	19		55.3152	1012		55.3152	2023		47.2463	3012		45.2819	-1063		49.1068	4049
39.4203	16		55.3415	1019		55.3415	2008		47.2658	3013		45.2973	-1087		49.1272	4047
39.4357	14		55.3678	1017		55.3678	2015		47.2852	3013		45.3126	-1090		49.1477	4054
39.4511	19		55.394	1015		55.394	2000		47.3047	3020		45.328	-1081		49.1682	4056
39.4664	13		55.4203	1001		55.4203	2006		47.3241	3019		45.3433	-1069		49.1886	4075
39.4817	19		55.4465	1013		55.4465	2004		47.3436	3012		45.3586	-1079		49.2091	4065
39.4971	19		55.4728	1000		55.4728	2002		47.363	3011		45.374	-1082		49.2296	4075
39.5124	23		55.4991	1007		55.4991	2041		47.3824	3019		45.3894	-1079		49.25	4061
39.5278	14		55.5253	1013		55.5253	2024		47.4019	3014		45.4047	-1081		49.2705	4065
39.5431	18		55.5516	1012		55.5516	2044		47.4213	3016		45.42	-1058		49.2909	4060
39.5585	15		55.5778	1023		55.5778	2026		47.4408	3021		45.4354	-1081		49.3114	4050
39.5738	13		55.6041	1003		55.6041	2023		47.4602	3007		45.4507	-1072		49.3319	4076
39.5892	14		55.6304	1020		55.6304	2037		47.4796	3013		45.4661	-1069		49.3523	4057
39.6045	10		55.6566	1012		55.6566	2008		47.4991	3012		45.4814	-1067		49.3728	4065
39.6199	17		55.6829	1008		55.6829	2016		47.5185	3012		45.4968	-1073		49.3933	4063
39.6352	11		55.7091	1000		55.7091	2001		47.5379	3012		45.5121	-1085		49.4137	4055
39.6506	22		55.7354	1025		55.7354	2006		47.5574	3012		45.5275	-1073		49.4342	4069
39.6659	24		55.7617	1037		55.7617	2007		47.5768	3013		45.5428	-1063		49.4546	4078
39.6812	19		55.7879	1005		55.7879	2000		47.5963	3018		45.5582	-1075		49.4751	4068
39.6966	24		55.8142	1004		55.8142	2028		47.6157	3013		45.5735	-1078		49.4956	4075
39.712	14		55.8404	1032		55.8404	2029		47.6351	3017		45.5889	-1081		49.516	4063
39.7273	19		55.8667	1002		55.8667	2034		47.6546	3009		45.6042	-1078		49.5365	4059
39.7426	27		55.893	1007		55.893	2032		47.674	3016		45.6195	-1076		49.557	4060
39.758	16		55.9192	1005		55.9192	2013		47.6935	3018		45.6349	-1070		49.5774	4062
39.7733	11		55.9455	1009		55.9455	2005		47.7129	3014		45.6502	-1070		49.5979	4065
39.7887	17		55.9718	1012		55.9718	2013		47.7323	3016		45.6656	-1066		49.6183	4065
39.804	18		55.998	1000		55.998	2012		47.7518	3009		45.6809	-1082		49.6388	4061
39.8194	21		56.0243	1017		56.0243	2005		47.7712	3007		45.6963	-1076		49.6593	4065
39.8347	13		56.0505	1017		56.0505	2002		47.7907	3010		45.7116	-1069		49.6797	4078
39.8501	20		56.0768	1026		56.0768	2002		47.8101	3020		45.727	-1069		49.7002	4080
39.8654	12		56.1031	1000		56.1031	2031		47.8295	3008		45.7423	-1072		49.7207	4079
39.8808	21		56.1293	1008		56.1293	2010		47.849	3014		45.7577	-1073		49.7411	4064
39.8961	17		56.1556	1005		56.1556	2011		47.8684	3007		45.773	-1075		49.7616	4062
39.9115	19		56.1818	1017		56.1818	2034		47.8879	3016		45.7884	-1085		49.782	4054
39.9268	22		56.2081	1002		56.2081	2045		47.9073	3019		45.8037	-1067		49.8025	4076
39.9421	24		56.2344	1037		56.2344	2013		47.9267	3015		45.8191	-1076		49.823	4057
39.9575	16		56.2606	1030		56.2606	2007		47.9462	3014		45.8344	-1066		49.8434	4073
39.9729	22		56.2869	1027		56.2869	2015		47.9656	3006		45.8498	-1079		49.8639	4069
39.9882	22		56.3131	1004		56.3131	2017		47.9851	3017		45.8651	-1084		49.8844	4061
40.0035	18		56.3394	1022		56.3394	2012		48.0045	3011		45.8805	-1081		49.9048	4060
40.0189	24		56.3657	1004		56.3657	2000		48.0239	3012		45.8958	-1076		49.9253	4066
40.0342	21		56.3919	1006		56.3919	2047		48.0434	3013		45.9111	-1064		49.9457	4064
40.0496	23		56.4182	1003		56.4182	2010		48.0628	3008		45.9265	-1075		49.9662	4057
40.0649	24		56.4444	1004		56.4444	2009		48.0823	3011		45.9418	-1075		49.9867	4053
40.0803	21		56.4707	1027		56.4707	2035		48.1017	3014		45.9572	-1081		50.0071	4059
40.0956	22		56.497	1000		56.497	2018		48.1211	3019		45.9725	-1072		50.0276	4059
40.111	17		56.5232	1009		56.5232	2013		48.1406	3015		45.9879	-1079		50.0481	4056
40.1263	15		56.5495	1024		56.5495	2006		48.16	3016		46.0032	-1081		50.0685	4069
40.1417	21		56.5757	1008		56.5757	2018		48.1795	3009		46.0186	-1070		50.089	4059
40.157	20		56.602	1039		56.602	2003		48.1989	3013		46.0339	-1081		50.1095	4064
40.1724	18		56.6283	1022		56.6283	2000		48.2183	3013		46.0493	-1063		50.1299	4072
40.1877	16		56.6545	1014		56.6545	2000		48.2378	3011		46.0646	-1069		50.1504	4067
40.2031	22		56.6808	1038		56.6808	2023		48.2572	3023		46.08	-1082		50.1708	4056
40.2184	19		56.7071	1000		56.7071	2031		48.2766	3011		46.0953	-1070		50.1913	4065
40.2338	18		56.7333	1000		56.7333	2023		48.2961	3011		46.1107	-1076		50.2118	4068
40.2491	26		56.7596	1000		56.7596	2017		48.3155	3013		46.126	-1054		50.2322	4068
40.2644	27		56.7858	1006		56.7858	2011		48.335	3012		46.1414	-1070		50.2527	4072
40.2798	20		56.8121	1015		56.8121	2009		48.3544	3016		46.1567	-1070		50.2732	4069
40.2951	24		56.8383	1009		56.8383	2029		48.3738	3016		46.172	-1066		50.2936	4053
40.3105	24		56.8646	1020		56.8646	2008		48.3933	3014		46.1874	-1072		50.3141	4073
40.3258	26		56.8909	1017		56.8909	2012		48.4127	3015		46.2027	-1073		50.3345	4078
40.3412	23		56.9171	1022		56.9171	2023		48.4322	3014		46.2181	-1081		50.355	4066
40.3565	19		56.9434	1019		56.9434	2012		48.4516	3016		46.2334	-1081		50.3755	4080
40.3719	22		56.9697	1015		56.9697	2016		48.471	3016		46.2488	-1072		50.3959	4077
40.3872	11		56.9959	1014		56.9959	2033		48.4905	3013		46.2641	-1066		50.4164	4080
40.4026	26		57.0222	1011		57.0222	2013		48.5099	3015		46.2795	-1076		50.4369	4083
40.4179	28		57.0484	1018		57.0484	2015		48.5294	3011		46.2948	-1084		50.4573	4077
40.4333	19		57.0747	1034		57.0747	2013		48.5488	3009		46.3102	-1061		50.4778	4077
40.4486	22		57.101	1009		57.101	2023		48.5682	3017		46.3255	-1063		50.4982	4093
40.4639	28		57.1272	1013		57.1272	2007		48.5877	3014		46.3409	-1076		50.5187	4082
40.4793	31		57.1535	1011		57.1535	2027		48.6071	3017		46.3562	-1081		50.5392	4096
40.4947	24		57.1797	1004		57.1797	2004		48.6266	3010		46.3716	-1069		50.5596	4108
40.51	36		57.206	1012		57.206	2036		48.646	3017		46.3869	-1073		50.5801	4096
40.5253	25		57.2323	1014		57.2323	2008		48.6654	3013		46.4023	-1079		50.6006	4118
40.5407	35		57.2585	1012		57.2585	2005		48.6849	3018		46.4176	-1085		50.621	4122
40.556	30		57.2848	1013		57.2848	2016		48.7043	3011		46.4329	-1075		50.6415	4125
40.5714	26		57.311	1028		57.311	2022		48.7238	3016		46.4483	-1066		50.6619	4160
40.5867	32		57.3373	1029		57.3373	2021		48.7432	3017		46.4636	-1081		50.6824	4170
40.6021	39		57.3636	1013		57.3636	2005		48.7626	3020		46.479	-1084		50.7029	4188
40.6174	34		57.3898	1031		57.3898	2000		48.7821	3016		46.4943	-1084		50.7233	4216
40.6328	25		57.4161	1008		57.4161	2004		48.8015	3014		46.5097	-1081		50.7438	4265
40.6481	38		57.4423	1013		57.4423	2009		48.821	3012		46.525	-1076		50.7643	4296
[truncated: 3,721 more rows]

## Sheet: Figure 1b
SSR-0.93-1000 ℃			SSR-0.93-1100 ℃			SSR-0.93-1200 ℃			SSR-0.93-1300 ℃			SSR-0.93-1400 ℃			SSR-0.93-1450 ℃
2θ	Intensity		2θ	Intensity		2θ	Intensity		2θ	Intensity		2θ	Intensity		2θ	Intensity
9.9	-466		9.9	45		9.9	411		10	880		9.9	1213		19.9001	1646
9.92046	-454		9.91944	43		9.92046	419		10.0205	884		9.92046	1211		19.9206	1649
9.94093	-462		9.93888	48		9.94093	413		10.0409	872		9.94093	1206		19.941	1647
9.96139	-466		9.95832	52		9.96139	412		10.0614	874		9.96139	1217		19.9615	1649
9.98185	-462		9.97776	45		9.98185	422		10.0818	870		9.98185	1215		19.982	1648
10.0023	-474		9.9972	43		10.0023	418		10.1023	878		10.0023	1214		20.0024	1651
10.0228	-458		10.0166	51		10.0228	412		10.1228	872		10.0228	1213		20.0229	1646
10.0432	-458		10.0361	48		10.0432	416		10.1432	876		10.0432	1206		20.0433	1648
10.0637	-466		10.0555	53		10.0637	424		10.1637	877		10.0637	1211		20.0638	1649
10.0842	-466		10.075	33		10.0842	419		10.1842	874		10.0842	1215		20.0843	1652
10.1046	-468		10.0944	39		10.1046	425		10.2046	864		10.1046	1211		20.1047	1649
10.1251	-466		10.1138	44		10.1251	418		10.2251	871		10.1251	1211		20.1252	1652
10.1456	-464		10.1333	45		10.1456	414		10.2455	871		10.1456	1210		20.1456	1652
10.166	-470		10.1527	48		10.166	417		10.266	865		10.166	1210		20.1661	1654
10.1865	-466		10.1722	47		10.1865	419		10.2865	871		10.1865	1217		20.1866	1647
10.2069	-466		10.1916	37		10.2069	415		10.3069	871		10.2069	1216		20.207	1649
10.2274	-470		10.211	43		10.2274	411		10.3274	862		10.2274	1212		20.2275	1646
10.2479	-464		10.2305	46		10.2479	416		10.3479	873		10.2479	1214		20.248	1651
10.2683	-462		10.2499	51		10.2683	419		10.3683	870		10.2683	1216		20.2684	1649
10.2888	-466		10.2693	43		10.2888	417		10.3888	871		10.2888	1209		20.2889	1652
10.3093	-464		10.2888	40		10.3093	414		10.4093	871		10.3093	1212		20.3093	1652
10.3297	-466		10.3082	42		10.3297	412		10.4297	873		10.3297	1214		20.3298	1651
10.3502	-470		10.3277	55		10.3502	418		10.4502	874		10.3502	1224		20.3503	1648
10.3706	-464		10.3471	43		10.3706	423		10.4706	870		10.3706	1213		20.3707	1657
10.3911	-462		10.3666	47		10.3911	418		10.4911	868		10.3911	1219		20.3912	1650
10.4116	-472		10.386	43		10.4116	422		10.5116	877		10.4116	1209		20.4117	1650
10.432	-470		10.4054	42		10.432	421		10.532	861		10.432	1221		20.4321	1653
10.4525	-470		10.4249	49		10.4525	422		10.5525	872		10.4525	1219		20.4526	1648
10.473	-470		10.4443	45		10.473	415		10.573	868		10.473	1214		20.4731	1653
10.4934	-466		10.4637	40		10.4934	417		10.5934	866		10.4934	1214		20.4935	1652
10.5139	-472		10.4832	43		10.5139	418		10.6139	864		10.5139	1220		20.514	1653
10.5343	-466		10.5026	44		10.5343	416		10.6343	872		10.5343	1212		20.5344	1649
10.5548	-468		10.5221	43		10.5548	421		10.6548	867		10.5548	1215		20.5549	1651
10.5753	-466		10.5415	40		10.5753	414		10.6753	871		10.5753	1208		20.5754	1648
10.5957	-462		10.561	37		10.5957	418		10.6957	864		10.5957	1211		20.5958	1651
10.6162	-470		10.5804	44		10.6162	425		10.7162	870		10.6162	1213		20.6163	1651
10.6367	-472		10.5998	37		10.6367	417		10.7367	864		10.6367	1213		20.6368	1646
10.6571	-466		10.6193	46		10.6571	413		10.7571	862		10.6571	1216		20.6572	1647
10.6776	-470		10.6387	36		10.6776	426		10.7776	869		10.6776	1210		20.6777	1648
10.698	-468		10.6581	38		10.698	419		10.798	869		10.698	1204		20.6981	1649
10.7185	-464		10.6776	45		10.7185	423		10.8185	856		10.7185	1217		20.7186	1651
10.739	-476		10.697	43		10.739	420		10.839	866		10.739	1208		20.7391	1651
10.7594	-470		10.7165	39		10.7594	412		10.8594	864		10.7594	1209		20.7595	1651
10.7799	-472		10.7359	39		10.7799	419		10.8799	868		10.7799	1207		20.78	1648
10.8004	-472		10.7553	43		10.8004	412		10.9004	867		10.8004	1215		20.8005	1650
10.8208	-466		10.7748	34		10.8208	411		10.9208	862		10.8208	1213		20.8209	1650
10.8413	-468		10.7942	34		10.8413	415		10.9413	858		10.8413	1209		20.8414	1649
10.8618	-466		10.8137	49		10.8618	419		10.9618	866		10.8618	1212		20.8619	1641
10.8822	-470		10.8331	43		10.8822	415		10.9822	859		10.8822	1214		20.8823	1646
10.9027	-474		10.8525	50		10.9027	419		11.0027	856		10.9027	1215		20.9028	1641
10.9231	-468		10.872	42		10.9231	411		11.0231	874		10.9231	1210		20.9232	1640
10.9436	-474		10.8914	41		10.9436	418		11.0436	868		10.9436	1210		20.9437	1644
10.9641	-470		10.9109	40		10.9641	417		11.0641	865		10.9641	1217		20.9642	1641
10.9845	-466		10.9303	41		10.9845	424		11.0845	864		10.9845	1216		20.9846	1645
11.005	-464		10.9497	41		11.005	414		11.105	858		11.005	1216		21.0051	1640
11.0254	-474		10.9692	37		11.0254	419		11.1255	864		11.0254	1219		21.0255	1643
11.0459	-464		10.9886	42		11.0459	418		11.1459	860		11.0459	1205		21.046	1644
11.0664	-468		11.0081	41		11.0664	421		11.1664	859		11.0664	1210		21.0665	1641
11.0868	-466		11.0275	37		11.0868	416		11.1868	870		11.0868	1210		21.0869	1643
11.1073	-470		11.0469	41		11.1073	420		11.2073	862		11.1073	1209		21.1074	1645
11.1278	-466		11.0664	38		11.1278	421		11.2278	867		11.1278	1211		21.1279	1642
11.1482	-476		11.0858	40		11.1482	419		11.2482	859		11.1482	1207		21.1483	1643
11.1687	-476		11.1053	40		11.1687	418		11.2687	867		11.1687	1215		21.1688	1642
11.1891	-476		11.1247	43		11.1891	415		11.2891	867		11.1891	1210		21.1893	1642
11.2096	-466		11.1441	40		11.2096	421		11.3096	859		11.2096	1212		21.2097	1645
11.2301	-468		11.1636	36		11.2301	411		11.3301	858		11.2301	1211		21.2302	1641
11.2505	-466		11.183	35		11.2505	418		11.3505	856		11.2505	1211		21.2506	1643
11.271	-466		11.2025	33		11.271	424		11.371	854		11.271	1215		21.2711	1642
11.2915	-464		11.2219	34		11.2915	429		11.3915	868		11.2915	1221		21.2916	1642
11.3119	-466		11.2413	40		11.3119	425		11.4119	859		11.3119	1213		21.312	1641
11.3324	-450		11.2608	40		11.3324	425		11.4324	870		11.3324	1225		21.3325	1641
11.3529	-460		11.2802	38		11.3529	418		11.4528	854		11.3529	1213		21.3529	1639
11.3733	-468		11.2996	38		11.3733	426		11.4733	857		11.3733	1224		21.3734	1640
11.3938	-452		11.3191	39		11.3938	424		11.4938	861		11.3938	1214		21.3939	1642
11.4142	-472		11.3385	36		11.4142	416		11.5142	866		11.4142	1218		21.4143	1643
11.4347	-472		11.358	39		11.4347	428		11.5347	858		11.4347	1211		21.4348	1639
11.4552	-468		11.3774	31		11.4552	423		11.5552	858		11.4552	1219		21.4553	1637
11.4756	-460		11.3969	38		11.4756	422		11.5756	854		11.4756	1231		21.4757	1640
11.4961	-442		11.4163	32		11.4961	435		11.5961	851		11.4961	1231		21.4962	1639
11.5166	-462		11.4357	36		11.5166	418		11.6166	856		11.5166	1229		21.5167	1638
11.537	-460		11.4552	35		11.537	416		11.637	861		11.537	1205		21.5371	1639
11.5575	-470		11.4746	41		11.5575	415		11.6575	855		11.5575	1217		21.5576	1640
11.5779	-470		11.494	38		11.5779	413		11.6779	852		11.5779	1208		21.578	1642
11.5984	-472		11.5135	35		11.5984	416		11.6984	864		11.5984	1214		21.5985	1636
11.6189	-474		11.5329	36		11.6189	415		11.7189	871		11.6189	1209		21.619	1638
11.6393	-472		11.5524	37		11.6393	416		11.7393	855		11.6393	1216		21.6394	1641
11.6598	-470		11.5718	37		11.6598	417		11.7598	861		11.6598	1222		21.6599	1639
11.6803	-470		11.5913	36		11.6803	419		11.7803	856		11.6803	1206		21.6804	1642
11.7007	-472		11.6107	37		11.7007	421		11.8007	858		11.7007	1213		21.7008	1640
11.7212	-470		11.6301	31		11.7212	413		11.8212	858		11.7212	1213		21.7213	1643
11.7416	-472		11.6496	31		11.7416	416		11.8416	850		11.7416	1213		21.7417	1639
11.7621	-472		11.669	44		11.7621	417		11.8621	855		11.7621	1215		21.7622	1640
11.7826	-466		11.6884	34		11.7826	417		11.8826	858		11.7826	1216		21.7827	1637
11.803	-474		11.7079	34		11.803	416		11.903	858		11.803	1213		21.8031	1640
11.8235	-472		11.7273	39		11.8235	413		11.9235	856		11.8235	1209		21.8236	1639
11.844	-468		11.7468	37		11.844	407		11.944	861		11.844	1208		21.8441	1638
11.8644	-474		11.7662	34		11.8644	414		11.9644	862		11.8644	1210		21.8645	1642
11.8849	-472		11.7856	34		11.8849	416		11.9849	859		11.8849	1210		21.885	1636
11.9054	-470		11.8051	33		11.9054	416		12.0053	859		11.9054	1216		21.9054	1641
11.9258	-470		11.8245	37		11.9258	411		12.0258	849		11.9258	1210		21.9259	1641
11.9463	-472		11.844	39		11.9463	411		12.0463	855		11.9463	1213		21.9464	1638
11.9667	-474		11.8634	38		11.9667	416		12.0667	862		11.9667	1213		21.9668	1636
11.9872	-472		11.8828	31		11.9872	416		12.0872	861		11.9872	1209		21.9873	1637
12.0077	-476		11.9023	37		12.0077	417		12.1077	849		12.0077	1207		22.0078	1643
12.0281	-474		11.9217	38		12.0281	418		12.1281	839		12.0281	1210		22.0282	1638
12.0486	-472		11.9412	37		12.0486	418		12.1486	858		12.0486	1211		22.0487	1637
12.0691	-474		11.9606	32		12.0691	415		12.1691	853		12.0691	1212		22.0692	1637
12.0895	-468		11.98	33		12.0895	423		12.1895	845		12.0895	1212		22.0896	1636
12.11	-472		11.9995	35		12.11	410		12.21	853		12.11	1211		22.1101	1639
12.1304	-478		12.0189	37		12.1304	412		12.2304	847		12.1304	1212		22.1305	1643
12.1509	-466		12.0384	36		12.1509	414		12.2509	850		12.1509	1207		22.151	1640
12.1714	-476		12.0578	36		12.1714	415		12.2714	857		12.1714	1209		22.1715	1636
12.1918	-468		12.0772	32		12.1918	416		12.2918	849		12.1918	1206		22.1919	1638
12.2123	-474		12.0967	35		12.2123	413		12.3123	850		12.2123	1206		22.2124	1636
12.2327	-468		12.1161	34		12.2327	412		12.3328	853		12.2327	1206		22.2328	1641
12.2532	-470		12.1356	32		12.2532	415		12.3532	852		12.2532	1215		22.2533	1640
12.2737	-472		12.155	41		12.2737	417		12.3737	853		12.2737	1208		22.2738	1639
12.2941	-460		12.1744	36		12.2941	411		12.3941	852		12.2941	1205		22.2942	1638
12.3146	-474		12.1939	37		12.3146	416		12.4146	844		12.3146	1209		22.3147	1640
12.3351	-470		12.2133	32		12.3351	407		12.4351	847		12.3351	1208		22.3352	1639
12.3555	-476		12.2328	30		12.3555	413		12.4555	854		12.3555	1210		22.3556	1636
12.376	-468		12.2522	34		12.376	410		12.476	850		12.376	1206		22.3761	1638
12.3964	-474		12.2716	35		12.3964	409		12.4964	858		12.3964	1209		22.3966	1641
12.4169	-476		12.2911	30		12.4169	419		12.5169	852		12.4169	1212		22.417	1638
12.4374	-474		12.3105	36		12.4374	410		12.5374	856		12.4374	1214		22.4375	1639
12.4578	-464		12.33	35		12.4578	411		12.5578	855		12.4578	1205		22.4579	1642
12.4783	-470		12.3494	40		12.4783	421		12.5783	842		12.4783	1210		22.4784	1636
12.4988	-474		12.3688	35		12.4988	413		12.5988	858		12.4988	1211		22.4989	1634
12.5192	-474		12.3883	31		12.5192	415		12.6192	850		12.5192	1207		22.5193	1636
12.5397	-466		12.4077	32		12.5397	408		12.6397	853		12.5397	1209		22.5398	1636
12.5602	-474		12.4271	39		12.5602	413		12.6602	853		12.5602	1208		22.5603	1637
12.5806	-472		12.4466	39		12.5806	415		12.6806	853		12.5806	1210		22.5807	1637
12.6011	-470		12.466	34		12.6011	411		12.7011	847		12.6011	1210		22.6012	1638
12.6215	-470		12.4855	34		12.6215	418		12.7215	848		12.6215	1214		22.6216	1634
12.642	-472		12.5049	38		12.642	415		12.742	854		12.642	1207		22.6421	1633
12.6625	-476		12.5244	30		12.6625	415		12.7625	843		12.6625	1208		22.6626	1639
12.6829	-474		12.5438	27		12.6829	413		12.7829	853		12.6829	1202		22.683	1640
12.7034	-474		12.5632	31		12.7034	410		12.8034	847		12.7034	1207		22.7035	1636
12.7239	-468		12.5827	34		12.7239	411		12.8239	849		12.7239	1206		22.724	1638
12.7443	-470		12.6021	41		12.7443	411		12.8443	855		12.7443	1204		22.7444	1636
12.7648	-466		12.6215	28		12.7648	413		12.8648	857		12.7648	1209		22.7649	1634
12.7852	-466		12.641	28		12.7852	413		12.8852	861		12.7852	1210		22.7854	1638
12.8057	-472		12.6604	33		12.8057	412		12.9057	843		12.8057	1213		22.8058	1635
12.8262	-472		12.6799	35		12.8262	417		12.9262	846		12.8262	1208		22.8263	1635
12.8466	-466		12.6993	28		12.8466	413		12.9466	845		12.8466	1206		22.8467	1639
12.8671	-476		12.7188	36		12.8671	415		12.9671	841		12.8671	1203		22.8672	1634
12.8876	-476		12.7382	33		12.8876	408		12.9876	847		12.8876	1208		22.8877	1634
12.908	-474		12.7576	33		12.908	405		13.008	851		12.908	1210		22.9081	1638
12.9285	-474		12.7771	26		12.9285	415		13.0285	854		12.9285	1213		22.9286	1637
12.9489	-470		12.7965	36		12.9489	414		13.0489	848		12.9489	1209		22.949	1640
12.9694	-468		12.816	24		12.9694	411		13.0694	847		12.9694	1204		22.9695	1636
12.9899	-472		12.8354	35		12.9899	414		13.0899	855		12.9899	1210		22.99	1637
13.0103	-468		12.8548	35		13.0103	410		13.1103	852		13.0103	1208		23.0104	1637
13.0308	-468		12.8743	28		13.0308	411		13.1308	846		13.0308	1208		23.0309	1640
13.0513	-476		12.8937	41		13.0513	410		13.1513	849		13.0513	1206		23.0514	1638
13.0717	-476		12.9131	30		13.0717	410		13.1717	849		13.0717	1207		23.0718	1638
13.0922	-474		12.9326	33		13.0922	413		13.1922	852		13.0922	1211		23.0923	1636
13.1127	-474		12.952	33		13.1127	425		13.2127	842		13.1127	1209		23.1127	1637
13.1331	-474		12.9715	34		13.1331	418		13.2331	859		13.1331	1209		23.1332	1634
13.1536	-468		12.9909	32		13.1536	414		13.2536	846		13.1536	1205		23.1537	1637
13.174	-466		13.0103	30		13.174	414		13.274	844		13.174	1219		23.1741	1636
13.1945	-474		13.0298	29		13.1945	413		13.2945	850		13.1945	1206		23.1946	1636
13.215	-472		13.0492	33		13.215	415		13.315	839		13.215	1206		23.2151	1636
13.2354	-472		13.0687	27		13.2354	406		13.3354	843		13.2354	1207		23.2355	1638
13.2559	-474		13.0881	32		13.2559	416		13.3559	855		13.2559	1212		23.256	1636
13.2764	-476		13.1075	27		13.2764	410		13.3764	852		13.2764	1203		23.2765	1633
13.2968	-476		13.127	31		13.2968	413		13.3968	854		13.2968	1211		23.2969	1634
13.3173	-472		13.1464	39		13.3173	413		13.4173	857		13.3173	1210		23.3174	1636
13.3377	-476		13.1659	39		13.3377	408		13.4377	849		13.3377	1207		23.3378	1636
13.3582	-474		13.1853	30		13.3582	417		13.4582	849		13.3582	1204		23.3583	1636
13.3787	-474		13.2047	30		13.3787	414		13.4787	850		13.3787	1215		23.3788	1632
13.3991	-478		13.2242	35		13.3991	412		13.4991	850		13.3991	1207		23.3992	1637
13.4196	-474		13.2436	27		13.4196	414		13.5196	844		13.4196	1207		23.4197	1635
13.4401	-474		13.2631	29		13.4401	409		13.5401	845		13.4401	1207		23.4402	1636
13.4605	-476		13.2825	34		13.4605	412		13.5605	854		13.4605	1210		23.4606	1634
13.481	-474		13.3019	27		13.481	410		13.581	855		13.481	1210		23.4811	1632
13.5014	-464		13.3214	34		13.5014	413		13.6014	847		13.5014	1212		23.5015	1637
13.5219	-472		13.3408	28		13.5219	408		13.6219	853		13.5219	1207		23.522	1630
13.5424	-474		13.3603	34		13.5424	412		13.6424	837		13.5424	1207		23.5425	1637
13.5628	-474		13.3797	30		13.5628	417		13.6628	852		13.5628	1207		23.5629	1633
13.5833	-474		13.3991	35		13.5833	411		13.6833	853		13.5833	1211		23.5834	1635
13.6038	-474		13.4186	26		13.6038	406		13.7038	838		13.6038	1211		23.6039	1632
13.6242	-474		13.438	31		13.6242	416		13.7242	837		13.6242	1209		23.6243	1634
13.6447	-472		13.4574	30		13.6447	410		13.7447	849		13.6447	1202		23.6448	1633
13.6652	-476		13.4769	32		13.6652	414		13.7652	855		13.6652	1209		23.6653	1637
13.6856	-476		13.4963	31		13.6856	415		13.7856	849		13.6856	1207		23.6857	1637
13.7061	-470		13.5158	28		13.7061	412		13.8061	847		13.7061	1202		23.7062	1635
13.7265	-476		13.5352	32		13.7265	414		13.8265	844		13.7265	1205		23.7266	1639
13.747	-476		13.5547	27		13.747	413		13.847	850		13.747	1207		23.7471	1633
13.7675	-476		13.5741	33		13.7675	418		13.8675	849		13.7675	1212		23.7676	1635
13.7879	-474		13.5935	27		13.7879	412		13.8879	852		13.7879	1204		23.788	1637
13.8084	-470		13.613	28		13.8084	420		13.9084	845		13.8084	1203		23.8085	1637
13.8288	-468		13.6324	29		13.8288	416		13.9289	843		13.8288	1207		23.8289	1634
13.8493	-474		13.6518	30		13.8493	413		13.9493	839		13.8493	1209		23.8494	1634
13.8698	-464		13.6713	28		13.8698	412		13.9698	844		13.8698	1206		23.8699	1635
13.8902	-470		13.6907	26		13.8902	414		13.9902	839		13.8902	1212		23.8903	1638
13.9107	-474		13.7102	30		13.9107	414		14.0107	836		13.9107	1213		23.9108	1636
13.9312	-472		13.7296	35		13.9312	414		14.0312	839		13.9312	1208		23.9313	1638
13.9516	-474		13.7491	31		13.9516	412		14.0516	840		13.9516	1209		23.9517	1637
13.9721	-474		13.7685	28		13.9721	414		14.0721	839		13.9721	1214		23.9722	1635
13.9925	-476		13.7879	27		13.9925	410		14.0925	847		13.9925	1214		23.9927	1638
14.013	-476		13.8074	24		14.013	411		14.113	847		14.013	1208		24.0131	1641
14.0335	-470		13.8268	21		14.0335	413		14.1335	852		14.0335	1208		24.0336	1639
14.0539	-474		13.8462	29		14.0539	405		14.1539	844		14.0539	1204		24.054	1640
14.0744	-470		13.8657	28		14.0744	415		14.1744	837		14.0744	1205		24.0745	1635
14.0949	-478		13.8851	30		14.0949	414		14.1949	843		14.0949	1201		24.095	1638
14.1153	-464		13.9046	26		14.1153	417		14.2153	847		14.1153	1206		24.1154	1639
14.1358	-468		13.924	32		14.1358	411		14.2358	838		14.1358	1211		24.1359	1639
14.1562	-474		13.9434	28		14.1562	412		14.2562	842		14.1562	1212		24.1563	1638
14.1767	-474		13.9629	30		14.1767	411		14.2767	848		14.1767	1207		24.1768	1635
14.1972	-472		13.9823	30		14.1972	411		14.2972	839		14.1972	1209		24.1973	1637
14.2176	-474		14.0018	26		14.2176	417		14.3176	839		14.2176	1210		24.2177	1638
14.2381	-474		14.0212	29		14.2381	412		14.3381	847		14.2381	1216		24.2382	1635
14.2586	-468		14.0406	30		14.2586	418		14.3586	838		14.2586	1205		24.2587	1635
14.279	-476		14.0601	29		14.279	412		14.379	840		14.279	1209		24.2791	1635
14.2995	-472		14.0795	25		14.2995	412		14.3995	847		14.2995	1212		24.2996	1635
14.32	-470		14.099	24		14.32	416		14.42	848		14.32	1209		24.3201	1632
14.3404	-468		14.1184	25		14.3404	413		14.4404	843		14.3404	1209		24.3405	1637
14.3609	-480		14.1378	28		14.3609	411		14.4609	839		14.3609	1204		24.361	1637
14.3813	-472		14.1573	25		14.3813	415		14.4813	839		14.3813	1212		24.3814	1635
14.4018	-472		14.1767	28		14.4018	408		14.5018	852		14.4018	1210		24.4019	1632
14.4223	-472		14.1962	32		14.4223	408		14.5223	847		14.4223	1210		24.4224	1634
14.4427	-474		14.2156	26		14.4427	413		14.5427	844		14.4427	1207		24.4428	1633
14.4632	-478		14.235	25		14.4632	413		14.5632	842		14.4632	1213		24.4633	1632
14.4837	-474		14.2545	29		14.4837	414		14.5837	852		14.4837	1206		24.4838	1634
14.5041	-478		14.2739	31		14.5041	414		14.6041	851		14.5041	1205		24.5042	1633
14.5246	-472		14.2934	28		14.5246	408		14.6246	841		14.5246	1206		24.5247	1632
14.545	-476		14.3128	29		14.545	413		14.645	840		14.545	1210		24.5451	1635
14.5655	-472		14.3322	33		14.5655	419		14.6655	839		14.5655	1210		24.5656	1630
14.586	-474		14.3517	28		14.586	413		14.686	850		14.586	1204		24.5861	1636
14.6064	-472		14.3711	26		14.6064	414		14.7064	837		14.6064	1206		24.6065	1633
14.6269	-478		14.3906	31		14.6269	413		14.7269	840		14.6269	1209		24.627	1633
14.6474	-476		14.41	28		14.6474	410		14.7474	843		14.6474	1208		24.6475	1632
14.6678	-472		14.4294	23		14.6678	407		14.7678	838		14.6678	1207		24.6679	1633
14.6883	-474		14.4489	34		14.6883	409		14.7883	845		14.6883	1205		24.6884	1628
14.7088	-472		14.4683	31		14.7088	415		14.8087	839		14.7088	1208		24.7089	1634
14.7292	-472		14.4878	29		14.7292	406		14.8292	843		14.7292	1210		24.7293	1629
14.7497	-472		14.5072	27		14.7497	407		14.8497	846		14.7497	1207		24.7498	1631
14.7701	-468		14.5266	24		14.7701	409		14.8701	841		14.7701	1209		24.7702	1631
14.7906	-476		14.5461	25		14.7906	412		14.8906	840		14.7906	1209		24.7907	1634
14.8111	-480		14.5655	25		14.8111	411		14.9111	841		14.8111	1207		24.8112	1628
14.8315	-472		14.5849	27		14.8315	418		14.9315	849		14.8315	1204		24.8316	1635
14.852	-478		14.6044	26		14.852	414		14.952	838		14.852	1209		24.8521	1633
14.8725	-470		14.6238	24		14.8725	409		14.9725	832		14.8725	1205		24.8726	1631
14.8929	-470		14.6433	24		14.8929	409		14.9929	838		14.8929	1204		24.893	1632
14.9134	-474		14.6627	24		14.9134	413		15.0134	836		14.9134	1212		24.9135	1629
14.9338	-476		14.6822	21		14.9338	410		15.0338	841		14.9338	1208		24.9339	1629
14.9543	-476		14.7016	28		14.9543	410		15.0543	841		14.9543	1213		24.9544	1633
14.9748	-474		14.721	26		14.9748	411		15.0748	837		14.9748	1208		24.9749	1632
14.9952	-476		14.7405	24		14.9952	413		15.0952	838		14.9952	1207		24.9953	1629
15.0157	-474		14.7599	25		15.0157	415		15.1157	838		15.0157	1208		25.0158	1628
15.0361	-480		14.7794	22		15.0361	413		15.1362	837		15.0361	1207		25.0362	1628
15.0566	-478		14.7988	28		15.0566	408		15.1566	837		15.0566	1209		25.0567	1631
15.0771	-476		14.8182	26		15.0771	416		15.1771	845		15.0771	1206		25.0772	1634
15.0975	-476		14.8377	25		15.0975	412		15.1975	837		15.0975	1208		25.0976	1634
15.118	-474		14.8571	27		15.118	413		15.218	846		15.118	1207		25.1181	1629
15.1385	-472		14.8765	27		15.1385	409		15.2385	839		15.1385	1207		25.1386	1630
15.1589	-474		14.896	29		15.1589	418		15.2589	838		15.1589	1205		25.159	1630
15.1794	-474		14.9154	24		15.1794	407		15.2794	838		15.1794	1205		25.1795	1627
15.1998	-472		14.9349	29		15.1998	407		15.2998	838		15.1998	1212		25.2	1631
15.2203	-474		14.9543	31		15.2203	412		15.3203	835		15.2203	1203		25.2204	1633
15.2408	-472		14.9738	23		15.2408	410		15.3408	839		15.2408	1209		25.2409	1630
15.2612	-478		14.9932	20		15.2612	409		15.3612	840		15.2612	1208		25.2613	1629
15.2817	-472		15.0126	30		15.2817	416		15.3817	841		15.2817	1208		25.2818	1631
15.3022	-474		15.0321	28		15.3022	411		15.4022	836		15.3022	1211		25.3023	1629
15.3226	-474		15.0515	31		15.3226	417		15.4226	840		15.3226	1209		25.3227	1632
15.3431	-480		15.0709	27		15.3431	410		15.4431	826		15.3431	1210		25.3432	1630
15.3636	-472		15.0904	26		15.3636	410		15.4636	841		15.3636	1205		25.3637	1631
15.384	-474		15.1098	27		15.384	417		15.484	853		15.384	1206		25.3841	1629
15.4045	-472		15.1293	20		15.4045	408		15.5045	837		15.4045	1205		25.4046	1630
15.425	-476		15.1487	22		15.425	408		15.525	836		15.425	1208		25.425	1632
15.4454	-480		15.1681	22		15.4454	406		15.5454	836		15.4454	1207		25.4455	1629
15.4659	-474		15.1876	28		15.4659	407		15.5659	839		15.4659	1206		25.466	1630
15.4863	-476		15.207	22		15.4863	413		15.5863	831		15.4863	1211		25.4864	1632
15.5068	-468		15.2265	28		15.5068	410		15.6068	832		15.5068	1206		25.5069	1630
15.5273	-474		15.2459	22		15.5273	422		15.6273	835		15.5273	1207		25.5274	1629
15.5477	-466		15.2653	26		15.5477	414		15.6477	837		15.5477	1208		25.5478	1631
15.5682	-478		15.2848	27		15.5682	415		15.6682	835		15.5682	1206		25.5683	1629
15.5886	-478		15.3042	28		15.5886	407		15.6887	838		15.5886	1207		25.5888	1630
15.6091	-474		15.3237	25		15.6091	408		15.7091	833		15.6091	1209		25.6092	1631
15.6296	-468		15.3431	18		15.6296	409		15.7296	840		15.6296	1208		25.6297	1629
15.65	-470		15.3625	24		15.65	419		15.75	843		15.65	1205		25.6501	1631
15.6705	-476		15.382	26		15.6705	408		15.7705	839		15.6705	1207		25.6706	1630
15.691	-472		15.4014	25		15.691	411		15.791	849		15.691	1201		25.6911	1633
15.7114	-478		15.4209	21		15.7114	415		15.8114	836		15.7114	1210		25.7115	1629
15.7319	-474		15.4403	26		15.7319	413		15.8319	830		15.7319	1205		25.732	1629
15.7523	-472		15.4597	32		15.7523	410		15.8523	838		15.7523	1207		25.7524	1632
15.7728	-478		15.4792	29		15.7728	408		15.8728	839		15.7728	1206		25.7729	1632
15.7933	-472		15.4986	23		15.7933	411		15.8933	840		15.7933	1209		25.7934	1629
15.8137	-474		15.5181	20		15.8137	413		15.9137	837		15.8137	1206		25.8138	1631
15.8342	-474		15.5375	22		15.8342	409		15.9342	831		15.8342	1207		25.8343	1629
15.8547	-478		15.5569	20		15.8547	414		15.9547	828		15.8547	1207		25.8548	1627
15.8751	-472		15.5764	27		15.8751	410		15.9751	835		15.8751	1208		25.8752	1630
15.8956	-470		15.5958	20		15.8956	420		15.9956	834		15.8956	1208		25.8957	1631
15.9161	-474		15.6152	21		15.9161	414		16.016	842		15.9161	1209		25.9161	1631
15.9365	-474		15.6347	28		15.9365	406		16.0365	833		15.9365	1211		25.9366	1632
15.957	-476		15.6541	26		15.957	407		16.057	840		15.957	1207		25.9571	1633
15.9774	-478		15.6736	23		15.9774	416		16.0774	837		15.9774	1208		25.9775	1635
15.9979	-474		15.693	28		15.9979	412		16.0979	838		15.9979	1209		25.998	1633
16.0184	-474		15.7125	23		16.0184	407		16.1184	835		16.0184	1203		26.0185	1633
16.0388	-474		15.7319	24		16.0388	408		16.1388	845		16.0388	1213		26.0389	1635
16.0593	-478		15.7513	25		16.0593	410		16.1593	840		16.0593	1205		26.0594	1632
16.0798	-470		15.7708	25		16.0798	411		16.1797	838		16.0798	1205		26.0799	1635
16.1002	-474		15.7902	25		16.1002	416		16.2002	836		16.1002	1208		26.1003	1633
16.1207	-472		15.8096	20		16.1207	412		16.2207	841		16.1207	1207		26.1208	1634
16.1411	-464		15.8291	20		16.1411	409		16.2411	842		16.1411	1204		26.1412	1634
16.1616	-472		15.8485	25		16.1616	409		16.2616	831		16.1616	1210		26.1617	1631
16.1821	-476		15.868	22		16.1821	411		16.2821	831		16.1821	1205		26.1822	1636
16.2025	-472		15.8874	23		16.2025	406		16.3025	836		16.2025	1206		26.2026	1628
16.223	-476		15.9069	26		16.223	410		16.323	832		16.223	1204		26.2231	1629
16.2435	-474		15.9263	21		16.2435	411		16.3435	829		16.2435	1200		26.2436	1631
16.2639	-470		15.9457	22		16.2639	412		16.3639	835		16.2639	1204		26.264	1629
16.2844	-472		15.9652	22		16.2844	411		16.3844	834		16.2844	1203		26.2845	1635
16.3048	-472		15.9846	27		16.3048	414		16.4048	834		16.3048	1208		26.305	1632
16.3253	-472		16.004	25		16.3253	420		16.4253	835		16.3253	1204		26.3254	1632
16.3458	-476		16.0235	20		16.3458	416		16.4458	833		16.3458	1206		26.3459	1630
16.3662	-472		16.0429	26		16.3662	414		16.4662	836		16.3662	1208		26.3663	1631
16.3867	-472		16.0624	22		16.3867	405		16.4867	834		16.3867	1210		26.3868	1630
16.4072	-472		16.0818	22		16.4072	410		16.5072	837		16.4072	1206		26.4073	1628
16.4276	-472		16.1012	21		16.4276	415		16.5276	835		16.4276	1204		26.4277	1627
16.4481	-472		16.1207	26		16.4481	420		16.5481	832		16.4481	1207		26.4482	1630
16.4686	-470		16.1401	23		16.4686	408		16.5685	833		16.4686	1211		26.4687	1628
16.489	-468		16.1596	23		16.489	409		16.589	837		16.489	1206		26.4891	1626
16.5095	-476		16.179	27		16.5095	414		16.6095	826		16.5095	1210		26.5096	1626
16.5299	-472		16.1984	29		16.5299	413		16.6299	846		16.5299	1207		26.53	1630
16.5504	-480		16.2179	27		16.5504	410		16.6504	828		16.5504	1208		26.5505	1630
16.5709	-478		16.2373	21		16.5709	411		16.6709	839		16.5709	1207		26.571	1630
16.5913	-474		16.2568	17		16.5913	413		16.6913	832		16.5913	1205		26.5914	1628
16.6118	-478		16.2762	24		16.6118	413		16.7118	838		16.6118	1213		26.6119	1628
16.6322	-476		16.2956	29		16.6322	413		16.7323	828		16.6322	1210		26.6323	1631
16.6527	-470		16.3151	21		16.6527	411		16.7527	838		16.6527	1208		26.6528	1627
16.6732	-476		16.3345	26		16.6732	409		16.7732	838		16.6732	1206		26.6733	1630
16.6936	-466		16.354	21		16.6936	412		16.7936	840		16.6936	1205		26.6937	1630
16.7141	-478		16.3734	27		16.7141	414		16.8141	834		16.7141	1208		26.7142	1630
16.7346	-470		16.3928	25		16.7346	411		16.8346	836		16.7346	1203		26.7347	1629
16.755	-468		16.4123	20		16.755	411		16.855	832		16.755	1207		26.7551	1630
16.7755	-472		16.4317	28		16.7755	407		16.8755	829		16.7755	1209		26.7756	1628
16.796	-474		16.4512	21		16.796	412		16.8959	832		16.796	1209		26.7961	1629
16.8164	-464		16.4706	23		16.8164	408		16.9164	839		16.8164	1207		26.8165	1628
16.8369	-480		16.49	18		16.8369	409		16.9369	834		16.8369	1207		26.837	1627
16.8573	-472		16.5095	21		16.8573	408		16.9573	837		16.8573	1206		26.8574	1629
16.8778	-472		16.5289	23		16.8778	415		16.9778	831		16.8778	1203		26.8779	1629
16.8983	-472		16.5484	23		16.8983	411		16.9983	832		16.8983	1203		26.8984	1628
16.9187	-472		16.5678	23		16.9187	416		17.0187	822		16.9187	1204		26.9188	1631
16.9392	-476		16.5872	17		16.9392	411		17.0392	836		16.9392	1207		26.9393	1630
16.9596	-474		16.6067	23		16.9596	412		17.0597	834		16.9596	1209		26.9597	1627
16.9801	-476		16.6261	21		16.9801	406		17.0801	839		16.9801	1210		26.9802	1628
17.0006	-472		16.6456	22		17.0006	409		17.1006	833		17.0006	1207		27.0007	1630
17.021	-476		16.665	19		17.021	411		17.121	835		17.021	1210		27.0211	1631
17.0415	-472		16.6844	20		17.0415	411		17.1415	828		17.0415	1205		27.0416	1628
17.062	-478		16.7039	21		17.062	414		17.162	827		17.062	1203		27.0621	1625
17.0824	-474		16.7233	24		17.0824	409		17.1824	833		17.0824	1202		27.0825	1626
17.1029	-474		16.7428	22		17.1029	413		17.2029	835		17.1029	1211		27.103	1628
17.1234	-476		16.7622	22		17.1234	415		17.2234	833		17.1234	1207		27.1235	1630
17.1438	-472		16.7816	19		17.1438	405		17.2438	829		17.1438	1207		27.1439	1628
17.1643	-472		16.8011	17		17.1643	406		17.2643	835		17.1643	1207		27.1644	1626
17.1847	-474		16.8205	21		17.1847	410		17.2847	834		17.1847	1206		27.1848	1632
17.2052	-478		16.84	23		17.2052	406		17.3052	836		17.2052	1206		27.2053	1627
17.2257	-472		16.8594	21		17.2257	415		17.3257	837		17.2257	1204		27.2258	1626
17.2461	-476		16.8788	23		17.2461	412		17.3461	834		17.2461	1205		27.2462	1626
17.2666	-476		16.8983	23		17.2666	409		17.3666	836		17.2666	1205		27.2667	1628
17.2871	-470		16.9177	25		17.2871	409		17.3871	829		17.2871	1208		27.2872	1624
17.3075	-474		16.9371	26		17.3075	406		17.4075	834		17.3075	1207		27.3076	1627
17.328	-476		16.9566	22		17.328	409		17.428	839		17.328	1209		27.3281	1627
17.3484	-470		16.976	21		17.3484	412		17.4485	832		17.3484	1210		27.3485	1630
17.3689	-470		16.9955	23		17.3689	414		17.4689	829		17.3689	1205		27.369	1629
17.3894	-466		17.0149	21		17.3894	412		17.4894	834		17.3894	1207		27.3895	1631
17.4098	-464		17.0343	21		17.4098	420		17.5098	836		17.4098	1208		27.4099	1627
17.4303	-478		17.0538	23		17.4303	409		17.5303	841		17.4303	1204		27.4304	1631
17.4508	-476		17.0732	20		17.4508	411		17.5508	831		17.4508	1210		27.4509	1630
17.4712	-472		17.0927	16		17.4712	415		17.5712	830		17.4712	1208		27.4713	1632
17.4917	-470		17.1121	18		17.4917	411		17.5917	828		17.4917	1208		27.4918	1631
17.5121	-468		17.1316	18		17.5121	410		17.6121	831		17.5121	1213		27.5123	1632
17.5326	-478		17.151	19		17.5326	411		17.6326	828		17.5326	1210		27.5327	1633
17.5531	-472		17.1704	15		17.5531	410		17.6531	823		17.5531	1211		27.5532	1636
17.5735	-474		17.1899	19		17.5735	409		17.6735	833		17.5735	1210		27.5736	1633
17.594	-470		17.2093	22		17.594	407		17.694	831		17.594	1208		27.5941	1635
17.6145	-476		17.2287	19		17.6145	413		17.7145	834		17.6145	1209		27.6146	1636
17.6349	-474		17.2482	19		17.6349	410		17.7349	823		17.6349	1210		27.635	1637
17.6554	-472		17.2676	18		17.6554	409		17.7554	829		17.6554	1206		27.6555	1637
17.6759	-472		17.2871	22		17.6759	412		17.7758	830		17.6759	1204		27.676	1639
17.6963	-472		17.3065	19		17.6963	409		17.7963	838		17.6963	1208		27.6964	1638
17.7168	-472		17.3259	23		17.7168	411		17.8168	829		17.7168	1208		27.7169	1638
17.7372	-474		17.3454	22		17.7372	408		17.8372	830		17.7372	1206		27.7373	1639
17.7577	-474		17.3648	20		17.7577	414		17.8577	832		17.7577	1213		27.7578	1638
17.7782	-466		17.3843	22		17.7782	410		17.8782	833		17.7782	1212		27.7783	1642
17.7986	-474		17.4037	22		17.7986	410		17.8986	832		17.7986	1209		27.7987	1638
17.8191	-476		17.4231	15		17.8191	407		17.9191	828		17.8191	1206		27.8192	1645
17.8395	-470		17.4426	19		17.8395	409		17.9396	830		17.8395	1207		27.8396	1645
17.86	-472		17.462	24		17.86	413		17.96	830		17.86	1205		27.8601	1645
17.8805	-470		17.4815	24		17.8805	413		17.9805	828		17.8805	1206		27.8806	1646
17.9009	-470		17.5009	24		17.9009	408		18.0009	833		17.9009	1206		27.901	1647
17.9214	-470		17.5203	20		17.9214	407		18.0214	830		17.9214	1211		27.9215	1648
17.9419	-474		17.5398	25		17.9419	413		18.0419	832		17.9419	1212		27.942	1643
17.9623	-470		17.5592	19		17.9623	406		18.0623	833		17.9623	1205		27.9624	1646
17.9828	-472		17.5787	22		17.9828	415		18.0828	834		17.9828	1207		27.9829	1648
18.0033	-474		17.5981	21		18.0033	412		18.1033	827		18.0033	1207		28.0034	1651
18.0237	-476		17.6175	21		18.0237	416		18.1237	836		18.0237	1206		28.0238	1649
18.0442	-474		17.637	17		18.0442	407		18.1442	837		18.0442	1209		28.0443	1642
18.0646	-478		17.6564	20		18.0646	408		18.1646	821		18.0646	1208		28.0647	1647
18.0851	-468		17.6759	20		18.0851	406		18.1851	829		18.0851	1210		28.0852	1648
18.1056	-476		17.6953	20		18.1056	416		18.2056	825		18.1056	1208		28.1057	1653
18.126	-470		17.7147	20		18.126	410		18.226	833		18.126	1204		28.1261	1652
18.1465	-476		17.7342	18		18.1465	413		18.2465	830		18.1465	1205		28.1466	1648
18.167	-472		17.7536	24		18.167	411		18.267	829		18.167	1204		28.1671	1653
18.1874	-478		17.7731	19		18.1874	413		18.2874	832		18.1874	1208		28.1875	1648
18.2079	-476		17.7925	16		18.2079	413		18.3079	823		18.2079	1203		28.208	1650
18.2283	-474		17.8119	18		18.2283	411		18.3284	827		18.2283	1208		28.2284	1649
18.2488	-466		17.8314	23		18.2488	405		18.3488	823		18.2488	1208		28.2489	1651
18.2693	-476		17.8508	25		18.2693	409		18.3693	830		18.2693	1210		28.2694	1651
18.2897	-474		17.8702	15		18.2897	409		18.3897	836		18.2897	1208		28.2898	1650
18.3102	-478		17.8897	21		18.3102	415		18.4102	829		18.3102	1205		28.3103	1652
18.3307	-474		17.9091	21		18.3307	406		18.4307	827		18.3307	1206		28.3308	1654
18.3511	-474		17.9286	18		18.3511	413		18.4511	828		18.3511	1210		28.3512	1657
18.3716	-474		17.948	23		18.3716	406		18.4716	835		18.3716	1202		28.3717	1653
18.3921	-476		17.9674	18		18.3921	411		18.492	835		18.3921	1204		28.3922	1654
18.4125	-474		17.9869	18		18.4125	413		18.5125	835		18.4125	1207		28.4126	1661
18.433	-474		18.0063	24		18.433	408		18.533	825		18.433	1209		28.4331	1660
18.4534	-478		18.0258	22		18.4534	412		18.5534	831		18.4534	1204		28.4535	1663
18.4739	-468		18.0452	19		18.4739	409		18.5739	830		18.4739	1210		28.474	1667
18.4944	-472		18.0647	17		18.4944	412		18.5944	834		18.4944	1206		28.4945	1674
18.5148	-472		18.0841	17		18.5148	407		18.6148	839		18.5148	1211		28.5149	1683
18.5353	-472		18.1035	22		18.5353	410		18.6353	827		18.5353	1205		28.5354	1688
18.5557	-478		18.123	20		18.5557	414		18.6558	825		18.5557	1204		28.5558	1697
18.5762	-480		18.1424	18		18.5762	407		18.6762	832		18.5762	1208		28.5763	1711
18.5967	-472		18.1619	18		18.5967	410		18.6967	827		18.5967	1207		28.5968	1736
18.6171	-476		18.1813	19		18.6171	410		18.7171	830		18.6171	1206		28.6172	1756
18.6376	-472		18.2007	21		18.6376	409		18.7376	831		18.6376	1204		28.6377	1790
18.6581	-472		18.2202	19		18.6581	414		18.7581	827		18.6581	1205		28.6582	1818
18.6785	-478		18.2396	20		18.6785	411		18.7785	829		18.6785	1203		28.6786	1863
18.699	-474		18.259	21		18.699	412		18.799	822		18.699	1206		28.6991	1924
18.7194	-476		18.2785	24		18.7194	407		18.8194	834		18.7194	1205		28.7196	2011
18.7399	-478		18.2979	23		18.7399	413		18.8399	827		18.7399	1205		28.74	2108
18.7604	-474		18.3174	18		18.7604	407		18.8604	827		18.7604	1205		28.7605	2245
18.7808	-472		18.3368	21		18.7808	414		18.8808	832		18.7808	1208		28.7809	2408
18.8013	-474		18.3562	17		18.8013	416		18.9013	830		18.8013	1208		28.8014	2599
18.8218	-472		18.3757	20		18.8218	410		18.9218	827		18.8218	1205		28.8219	2808
18.8422	-474		18.3951	23		18.8422	411		18.9422	830		18.8422	1209		28.8423	3034
18.8627	-470		18.4146	26		18.8627	409		18.9627	829		18.8627	1208		28.8628	3202
18.8832	-476		18.434	19		18.8832	418		18.9832	830		18.8832	1207		28.8833	3320
18.9036	-466		18.4534	20		18.9036	408		19.0036	837		18.9036	1207		28.9037	3379
18.9241	-470		18.4729	23		18.9241	418		19.0241	834		18.9241	1207		28.9242	3385
18.9445	-476		18.4923	20		18.9445	408		19.0445	823		18.9445	1211		28.9446	3356
18.965	-478		18.5118	23		18.965	407		19.065	827		18.965	1206		28.9651	3343
18.9855	-476		18.5312	22		18.9855	415		19.0855	828		18.9855	1206		28.9856	3279
19.0059	-470		18.5506	21		19.0059	416		19.1059	830		19.0059	1204		29.006	3163
19.0264	-472		18.5701	18		19.0264	415		19.1264	822		19.0264	1209		29.0265	3068
19.0469	-474		18.5895	15		19.0469	415		19.1469	832		19.0469	1206		29.047	2974
19.0673	-476		18.609	22		19.0673	408		19.1673	822		19.0673	1205		29.0674	2874
19.0878	-472		18.6284	20		19.0878	414		19.1878	826		19.0878	1209		29.0879	2835
19.1083	-474		18.6478	21		19.1083	423		19.2082	831		19.1083	1208		29.1084	2760
19.1287	-474		18.6673	24		19.1287	407		19.2287	832		19.1287	1204		29.1288	2658
19.1492	-476		18.6867	25		19.1492	411		19.2492	829		19.1492	1211		29.1493	2543
19.1696	-474		18.7062	26		19.1696	409		19.2696	831		19.1696	1207		29.1697	2399
19.1901	-470		18.7256	18		19.1901	414		19.2901	833		19.1901	1205		29.1902	2254
19.2106	-474		18.745	24		19.2106	409		19.3106	829		19.2106	1206		29.2107	2157
19.231	-476		18.7645	23		19.231	411		19.331	836		19.231	1208		29.2311	2051
19.2515	-478		18.7839	14		19.2515	415		19.3515	827		19.2515	1204		29.2516	1957
19.272	-472		18.8033	24		19.272	407		19.3719	833		19.272	1206		29.2721	1877
19.2924	-470		18.8228	20		19.2924	410		19.3924	829		19.2924	1207		29.2925	1829
19.3129	-472		18.8422	16		19.3129	417		19.4129	834		19.3129	1209		29.313	1785
19.3333	-476		18.8617	18		19.3333	411		19.4333	832		19.3333	1204		29.3334	1770
19.3538	-472		18.8811	19		19.3538	410		19.4538	823		19.3538	1207		29.3539	1744
19.3743	-474		18.9005	17		19.3743	411		19.4743	825		19.3743	1203		29.3744	1734
19.3947	-468		18.92	21		19.3947	410		19.4947	831		19.3947	1204		29.3948	1732
19.4152	-472		18.9394	20		19.4152	408		19.5152	824		19.4152	1202		29.4153	1726
19.4356	-470		18.9589	18		19.4356	410		19.5357	827		19.4356	1216		29.4357	1722
19.4561	-472		18.9783	21		19.4561	414		19.5561	833		19.4561	1208		29.4562	1720
19.4766	-474		18.9977	21		19.4766	411		19.5766	832		19.4766	1206		29.4767	1722
19.497	-474		19.0172	15		19.497	415		19.597	823		19.497	1206		29.4971	1717
19.5175	-472		19.0366	23		19.5175	406		19.6175	825		19.5175	1204		29.5176	1706
19.538	-470		19.0561	22		19.538	413		19.638	823		19.538	1210		29.5381	1697
19.5584	-470		19.0755	16		19.5584	421		19.6584	821		19.5584	1206		29.5585	1693
19.5789	-476		19.095	20		19.5789	415		19.6789	827		19.5789	1208		29.579	1685
19.5994	-476		19.1144	20		19.5994	416		19.6993	830		19.5994	1209		29.5995	1677
19.6198	-472		19.1338	19		19.6198	404		19.7198	825		19.6198	1204		29.6199	1664
19.6403	-474		19.1533	19		19.6403	408		19.7403	827		19.6403	1210		29.6404	1663
19.6607	-472		19.1727	22		19.6607	416		19.7607	831		19.6607	1209		29.6608	1663
19.6812	-474		19.1922	20		19.6812	414		19.7812	833		19.6812	1210		29.6813	1651
19.7017	-476		19.2116	14		19.7017	410		19.8017	831		19.7017	1209		29.7018	1656
19.7221	-474		19.231	21		19.7221	411		19.8221	824		19.7221	1200		29.7222	1645
19.7426	-470		19.2505	16		19.7426	414		19.8426	832		19.7426	1205		29.7427	1645
19.763	-472		19.2699	24		19.763	410		19.8631	830		19.763	1206		29.7631	1641
19.7835	-474		19.2893	18		19.7835	414		19.8835	828		19.7835	1207		29.7836	1645
19.804	-472		19.3088	18		19.804	409		19.904	824		19.804	1203		29.8041	1645
19.8244	-466		19.3282	20		19.8244	410		19.9244	829		19.8244	1206		29.8245	1645
19.8449	-472		19.3477	18		19.8449	423		19.9449	834		19.8449	1206		29.845	1644
19.8654	-466		19.3671	20		19.8654	417		19.9654	834		19.8654	1209		29.8655	1642
19.8858	-472		19.3865	19		19.8858	414		19.9858	831		19.8858	1205		29.8859	1639
19.9063	-470		19.406	17		19.9063	410		20.0063	833		19.9063	1209		29.9064	1639
19.9268	-472		19.4254	18		19.9268	415		20.0268	828		19.9268	1203		29.9269	1642
19.9472	-478		19.4449	14		19.9472	413		20.0472	831		19.9472	1206		29.9473	1640
19.9677	-470		19.4643	21		19.9677	412		20.0677	832		19.9677	1210		29.9678	1637
19.9882	-468		19.4837	16		19.9882	416		20.0881	831		19.9882	1208		29.9883	1636
20.0086	-476		19.5032	17		20.0086	418		20.1086	826		20.0086	1210		30.0087	1638
20.0291	-472		19.5226	17		20.0291	414		20.1291	827		20.0291	1206		30.0292	1636
20.0495	-468		19.5421	18		20.0495	410		20.1495	826		20.0495	1209		30.0496	1635
20.07	-476		19.5615	19		20.07	406		20.17	826		20.07	1208		30.0701	1635
20.0905	-468		19.5809	18		20.0905	406		20.1905	826		20.0905	1203		30.0906	1636
20.1109	-470		19.6004	19		20.1109	410		20.2109	834		20.1109	1211		30.111	1635
20.1314	-472		19.6198	18		20.1314	416		20.2314	829		20.1314	1207		30.1315	1637
20.1518	-472		19.6393	19		20.1518	408		20.2519	833		20.1518	1206		30.1519	1637
20.1723	-474		19.6587	19		20.1723	418		20.2723	835		20.1723	1209		30.1724	1634
20.1928	-472		19.6781	19		20.1928	415		20.2928	830		20.1928	1217		30.1929	1637
20.2132	-464		19.6976	16		20.2132	424		20.3132	832		20.2132	1211		30.2133	1632
20.2337	-466		19.717	19		20.2337	422		20.3337	826		20.2337	1207		30.2338	1636
20.2542	-462		19.7365	18		20.2542	426		20.3542	825		20.2542	1210		30.2543	1632
20.2746	-468		19.7559	15		20.2746	428		20.3746	828		20.2746	1213		30.2747	1633
20.2951	-464		19.7753	20		20.2951	427		20.3951	831		20.2951	1205		30.2952	1636
20.3156	-464		19.7948	21		20.3156	420		20.4155	827		20.3156	1210		30.3157	1634
20.336	-460		19.8142	18		20.336	418		20.436	825		20.336	1210		30.3361	1636
20.3565	-460		19.8337	13		20.3565	417		20.4565	821		20.3565	1210		30.3566	1632
20.3769	-460		19.8531	19		20.3769	420		20.4769	833		20.3769	1209		30.377	1634
20.3974	-470		19.8725	18		20.3974	413		20.4974	836		20.3974	1209		30.3975	1630
20.4179	-468		19.892	15		20.4179	413		20.5179	831		20.4179	1212		30.418	1634
20.4383	-468		19.9114	18		20.4383	418		20.5383	825		20.4383	1211		30.4384	1632
20.4588	-474		19.9308	19		20.4588	420		20.5588	824		20.4588	1210		30.4589	1631
20.4793	-470		19.9503	17		20.4793	411		20.5792	828		20.4793	1212		30.4794	1632
20.4997	-466		19.9697	16		20.4997	409		20.5997	830		20.4997	1210		30.4998	1630
20.5202	-474		19.9892	16		20.5202	413		20.6202	822		20.5202	1208		30.5203	1630
20.5406	-470		20.0086	15		20.5406	418		20.6406	831		20.5406	1210		30.5407	1629
20.5611	-470		20.0281	19		20.5611	416		20.6611	834		20.5611	1211		30.5612	1630
20.5816	-470		20.0475	22		20.5816	410		20.6816	824		20.5816	1210		30.5817	1632
20.602	-474		20.0669	15		20.602	416		20.702	824		20.602	1207		30.6021	1632
20.6225	-472		20.0864	25		20.6225	413		20.7225	830		20.6225	1210		30.6226	1628
20.6429	-476		20.1058	17		20.6429	411		20.743	820		20.6429	1211		30.643	1627
20.6634	-468		20.1253	19		20.6634	410		20.7634	832		20.6634	1210		30.6635	1629
20.6839	-468		20.1447	16		20.6839	413		20.7839	834		20.6839	1210		30.684	1630
20.7043	-468		20.1641	21		20.7043	416		20.8043	824		20.7043	1210		30.7044	1632
20.7248	-472		20.1836	20		20.7248	410		20.8248	825		20.7248	1208		30.7249	1630
20.7453	-466		20.203	20		20.7453	413		20.8453	828		20.7453	1207		30.7454	1627
20.7657	-472		20.2224	25		20.7657	412		20.8657	825		20.7657	1209		30.7658	1629
20.7862	-472		20.2419	26		20.7862	411		20.8862	826		20.7862	1208		30.7863	1628
20.8067	-472		20.2613	28		20.8067	411		20.9067	823		20.8067	1212		30.8068	1629
20.8271	-476		20.2808	28		20.8271	408		20.9271	823		20.8271	1207		30.8272	1630
20.8476	-470		20.3002	23		20.8476	418		20.9476	823		20.8476	1209		30.8477	1626
20.868	-472		20.3196	29		20.868	412		20.968	827		20.868	1205		30.8681	1626
20.8885	-462		20.3391	24		20.8885	413		20.9885	826		20.8885	1211		30.8886	1630
20.909	-470		20.3585	20		20.909	411		21.009	822		20.909	1209		30.9091	1629
20.9294	-478		20.378	25		20.9294	422		21.0294	833		20.9294	1208		30.9295	1625
20.9499	-472		20.3974	22		20.9499	408		21.0499	829		20.9499	1207		30.95	1630
20.9704	-476		20.4169	24		20.9704	414		21.0704	824		20.9704	1208		30.9705	1627
20.9908	-472		20.4363	16		20.9908	414		21.0908	822		20.9908	1205		30.9909	1627
21.0113	-470		20.4557	22		21.0113	411		21.1113	821		21.0113	1207		31.0114	1629
21.0317	-468		20.4752	19		21.0317	412		21.1318	829		21.0317	1208		31.0318	1627
21.0522	-472		20.4946	18		21.0522	411		21.1522	830		21.0522	1204		31.0523	1627
21.0727	-470		20.514	19		21.0727	416		21.1727	827		21.0727	1205		31.0728	1625
21.0931	-476		20.5335	19		21.0931	417		21.1931	821		21.0931	1205		31.0932	1628
21.1136	-474		20.5529	20		21.1136	415		21.2136	827		21.1136	1202		31.1137	1625
21.1341	-470		20.5724	23		21.1341	410		21.2341	824		21.1341	1210		31.1342	1627
21.1545	-476		20.5918	18		21.1545	417		21.2545	822		21.1545	1210		31.1546	1626
21.175	-474		20.6112	16		21.175	417		21.275	831		21.175	1210		31.1751	1624
21.1955	-476		20.6307	26		21.1955	409		21.2954	820		21.1955	1205		31.1956	1626
21.2159	-470		20.6501	21		21.2159	422		21.3159	823		21.2159	1208		31.216	1629
21.2364	-476		20.6696	18		21.2364	415		21.3364	821		21.2364	1206		31.2365	1629
21.2568	-470		20.689	18		21.2568	408		21.3568	825		21.2568	1207		31.2569	1629
21.2773	-470		20.7084	18		21.2773	414		21.3773	826		21.2773	1206		31.2774	1625
21.2978	-474		20.7279	17		21.2978	406		21.3978	827		21.2978	1206		31.2979	1625
21.3182	-474		20.7473	19		21.3182	410		21.4182	829		21.3182	1204		31.3183	1625
21.3387	-474		20.7668	18		21.3387	416		21.4387	821		21.3387	1210		31.3388	1627
21.3591	-476		20.7862	17		21.3591	413		21.4592	823		21.3591	1205		31.3592	1626
21.3796	-474		20.8056	19		21.3796	415		21.4796	830		21.3796	1209		31.3797	1626
21.4001	-466		20.8251	19		21.4001	415		21.5001	824		21.4001	1204		31.4002	1624
21.4205	-472		20.8445	11		21.4205	417		21.5205	822		21.4205	1207		31.4206	1625
21.441	-466		20.864	18		21.441	413		21.541	827		21.441	1205		31.4411	1628
21.4615	-472		20.8834	18		21.4615	413		21.5615	829		21.4615	1206		31.4616	1625
21.4819	-474		20.9028	17		21.4819	408		21.5819	825		21.4819	1209		31.482	1625
21.5024	-476		20.9223	16		21.5024	409		21.6024	817		21.5024	1201		31.5025	1627
21.5228	-468		20.9417	18		21.5228	407		21.6228	829		21.5228	1202		31.523	1629
21.5433	-474		20.9611	23		21.5433	417		21.6433	829		21.5433	1208		31.5434	1625
21.5638	-474		20.9806	14		21.5638	408		21.6638	818		21.5638	1205		31.5639	1624
21.5842	-472		21	16		21.5842	409		21.6842	823		21.5842	1204		31.5843	1624
21.6047	-478		21.0195	14		21.6047	412		21.7047	828		21.6047	1210		31.6048	1626
21.6252	-470		21.0389	21		21.6252	408		21.7252	822		21.6252	1207		31.6253	1624
21.6456	-474		21.0584	15		21.6456	412		21.7456	829		21.6456	1204		31.6457	1628
21.6661	-474		21.0778	18		21.6661	414		21.7661	826		21.6661	1209		31.6662	1626
21.6866	-470		21.0972	20		21.6866	412		21.7866	823		21.6866	1204		31.6867	1627
21.707	-470		21.1167	19		21.707	406		21.807	833		21.707	1208		31.7071	1624
21.7275	-472		21.1361	14		21.7275	410		21.8275	828		21.7275	1209		31.7276	1623
21.7479	-468		21.1556	19		21.7479	410		21.8479	822		21.7479	1209		31.748	1622
21.7684	-470		21.175	18		21.7684	408		21.8684	824		21.7684	1206		31.7685	1625
21.7889	-470		21.1944	17		21.7889	411		21.8889	824		21.7889	1208		31.789	1625
21.8093	-472		21.2139	19		21.8093	412		21.9093	820		21.8093	1206		31.8094	1624
21.8298	-472		21.2333	19		21.8298	410		21.9298	819		21.8298	1207		31.8299	1624
21.8503	-474		21.2527	19		21.8503	415		21.9503	830		21.8503	1205		31.8504	1626
21.8707	-470		21.2722	17		21.8707	415		21.9707	821		21.8707	1209		31.8708	1625
21.8912	-468		21.2916	18		21.8912	416		21.9912	820		21.8912	1205		31.8913	1623
21.9117	-474		21.3111	16		21.9117	411		22.0116	822		21.9117	1207		31.9118	1623
21.9321	-468		21.3305	16		21.9321	409		22.0321	827		21.9321	1209		31.9322	1624
21.9526	-470		21.3499	18		21.9526	416		22.0526	822		21.9526	1206		31.9527	1621
21.973	-474		21.3694	17		21.973	407		22.073	824		21.973	1206		31.9731	1623
21.9935	-472		21.3888	15		21.9935	414		22.0935	824		21.9935	1208		31.9936	1623
22.014	-478		21.4083	17		22.014	414		22.114	821		22.014	1205		32.0141	1623
22.0344	-472		21.4277	14		22.0344	415		22.1344	830		22.0344	1209		32.0345	1624
22.0549	-470		21.4472	15		22.0549	411		22.1549	824		22.0549	1204		32.055	1623
22.0754	-474		21.4666	15		22.0754	411		22.1754	820		22.0754	1206		32.0754	1625
22.0958	-470		21.486	13		22.0958	411		22.1958	821		22.0958	1207		32.0959	1620
22.1163	-470		21.5055	11		22.1163	411		22.2163	826		22.1163	1209		32.1164	1621
22.1367	-468		21.5249	17		22.1367	417		22.2367	826		22.1367	1206		32.1368	1623
22.1572	-472		21.5443	18		22.1572	406		22.2572	824		22.1572	1211		32.1573	1620
22.1777	-472		21.5638	11		22.1777	406		22.2777	815		22.1777	1212		32.1778	1622
22.1981	-468		21.5832	17		22.1981	415		22.2981	823		22.1981	1202		32.1982	1622
22.2186	-476		21.6027	16		22.2186	413		22.3186	822		22.2186	1206		32.2187	1620
22.239	-474		21.6221	15		22.239	413		22.3391	823		22.239	1204		32.2392	1620
22.2595	-474		21.6415	13		22.2595	414		22.3595	825		22.2595	1204		32.2596	1617
22.28	-478		21.661	14		22.28	416		22.38	827		22.28	1205		32.2801	1621
22.3004	-470		21.6804	19		22.3004	411		22.4004	824		22.3004	1205		32.3005	1619
22.3209	-468		21.6999	18		22.3209	411		22.4209	821		22.3209	1207		32.321	1620
22.3414	-468		21.7193	16		22.3414	412		22.4414	823		22.3414	1207		32.3415	1621
22.3618	-474		21.7387	13		22.3618	411		22.4618	826		22.3618	1202		32.3619	1619
22.3823	-472		21.7582	10		22.3823	415		22.4823	823		22.3823	1207		32.3824	1620
22.4028	-470		21.7776	15		22.4028	411		22.5027	830		22.4028	1211		32.4029	1622
22.4232	-468		21.7971	16		22.4232	416		22.5232	821		22.4232	1213		32.4233	1620
22.4437	-474		21.8165	14		22.4437	406		22.5437	822		22.4437	1205		32.4438	1618
22.4641	-462		21.8359	14		22.4641	409		22.5641	813		22.4641	1207		32.4642	1620
22.4846	-474		21.8554	13		22.4846	409		22.5846	824		22.4846	1207		32.4847	1623
22.5051	-470		21.8748	18		22.5051	416		22.6051	820		22.5051	1212		32.5052	1621
22.5255	-472		21.8943	13		22.5255	407		22.6255	821		22.5255	1204		32.5256	1621
22.546	-466		21.9137	12		22.546	415		22.646	825		22.546	1213		32.5461	1621
22.5665	-470		21.9331	9		22.5665	410		22.6665	819		22.5665	1212		32.5665	1620
22.5869	-468		21.9526	18		22.5869	417		22.6869	829		22.5869	1212		32.587	1622
22.6074	-472		21.972	14		22.6074	422		22.7074	823		22.6074	1212		32.6075	1621
22.6278	-472		21.9915	12		22.6278	414		22.7278	820		22.6278	1209		32.6279	1621
22.6483	-472		22.0109	15		22.6483	412		22.7483	821		22.6483	1211		32.6484	1622
22.6688	-462		22.0303	16		22.6688	420		22.7688	826		22.6688	1207		32.6689	1621
22.6892	-468		22.0498	10		22.6892	427		22.7892	820		22.6892	1204		32.6893	1620
22.7097	-466		22.0692	12		22.7097	420		22.8097	823		22.7097	1207		32.7098	1618
22.7302	-470		22.0887	15		22.7302	419		22.8302	828		22.7302	1206		32.7303	1620
22.7506	-476		22.1081	15		22.7506	418		22.8506	821		22.7506	1208		32.7507	1619
22.7711	-474		22.1275	15		22.7711	413		22.8711	819		22.7711	1209		32.7712	1621
22.7916	-464		22.147	13		22.7916	419		22.8915	818		22.7916	1207		32.7916	1619
22.812	-476		22.1664	14		22.812	416		22.912	820		22.812	1209		32.8121	1617
22.8325	-470		22.1858	13		22.8325	408		22.9325	830		22.8325	1206		32.8326	1620
22.8529	-470		22.2053	16		22.8529	412		22.9529	821		22.8529	1206		32.853	1620
22.8734	-468		22.2247	14		22.8734	417		22.9734	826		22.8734	1204		32.8735	1620
22.8939	-476		22.2442	13		22.8939	411		22.9939	821		22.8939	1204		32.894	1618
22.9143	-474		22.2636	20		22.9143	415		23.0143	827		22.9143	1205		32.9144	1620
22.9348	-466		22.283	11		22.9348	411		23.0348	826		22.9348	1208		32.9349	1619
22.9552	-466		22.3025	17		22.9552	412		23.0553	820		22.9552	1208		32.9554	1620
22.9757	-476		22.3219	14		22.9757	411		23.0757	818		22.9757	1208		32.9758	1620
22.9962	-468		22.3414	14		22.9962	411		23.0962	822		22.9962	1206		32.9963	1619
23.0166	-464		22.3608	18		23.0166	410		23.1166	819		23.0166	1212		33.0167	1621
23.0371	-468		22.3803	12		23.0371	416		23.1371	818		23.0371	1208		33.0372	1619
23.0576	-474		22.3997	13		23.0576	417		23.1576	821		23.0576	1205		33.0577	1619
23.078	-470		22.4191	15		23.078	409		23.178	819		23.078	1205		33.0781	1620
23.0985	-472		22.4386	15		23.0985	414		23.1985	827		23.0985	1209		33.0986	1621
23.119	-464		22.458	15		23.119	413		23.2189	823		23.119	1205		33.1191	1622
23.1394	-472		22.4775	14		23.1394	414		23.2394	821		23.1394	1207		33.1395	1620
23.1599	-466		22.4969	14		23.1599	418		23.2599	821		23.1599	1207		33.16	1620
23.1803	-478		22.5163	13		23.1803	411		23.2803	823		23.1803	1204		33.1804	1618
23.2008	-468		22.5358	11		23.2008	413		23.3008	817		23.2008	1204		33.2009	1621
23.2213	-476		22.5552	16		23.2213	414		23.3213	829		23.2213	1210		33.2214	1621
23.2417	-464		22.5746	14		23.2417	407		23.3417	817		23.2417	1205		33.2418	1620
23.2622	-468		22.5941	13		23.2622	414		23.3622	816		23.2622	1210		33.2623	1621
23.2827	-474		22.6135	15		23.2827	418		23.3827	817		23.2827	1207		33.2828	1623
23.3031	-470		22.633	16		23.3031	416		23.4031	819		23.3031	1208		33.3032	1621
23.3236	-466		22.6524	15		23.3236	410		23.4236	825		23.3236	1205		33.3237	1621
23.344	-470		22.6718	16		23.344	414		23.444	824		23.344	1206		33.3441	1622
23.3645	-466		22.6913	18		23.3645	414		23.4645	821		23.3645	1204		33.3646	1622
23.385	-470		22.7107	15		23.385	414		23.485	815		23.385	1212		33.3851	1624
23.4054	-476		22.7302	18		23.4054	412		23.5054	816		23.4054	1208		33.4055	1623
23.4259	-472		22.7496	18		23.4259	410		23.5259	813		23.4259	1203		33.426	1625
23.4463	-472		22.769	17		23.4463	412		23.5464	825		23.4463	1206		33.4465	1623
23.4668	-472		22.7885	16		23.4668	414		23.5668	825		23.4668	1210		33.4669	1624
23.4873	-466		22.8079	16		23.4873	408		23.5873	823		23.4873	1212		33.4874	1624
23.5077	-466		22.8274	12		23.5077	411		23.6077	820		23.5077	1210		33.5078	1622
23.5282	-474		22.8468	20		23.5282	415		23.6282	825		23.5282	1204		33.5283	1623
23.5487	-472		22.8662	18		23.5487	418		23.6487	819		23.5487	1204		33.5488	1624
23.5691	-470		22.8857	11		23.5691	411		23.6691	824		23.5691	1210		33.5692	1620
23.5896	-470		22.9051	17		23.5896	416		23.6896	820		23.5896	1204		33.5897	1621
23.6101	-474		22.9246	15		23.6101	410		23.7101	816		23.6101	1211		33.6102	1623
23.6305	-468		22.944	14		23.6305	418		23.7305	823		23.6305	1205		33.6306	1620
23.651	-474		22.9634	12		23.651	410		23.751	824		23.651	1209		33.6511	1620
23.6715	-470		22.9829	15		23.6715	416		23.7715	823		23.6715	1206		33.6716	1620
23.6919	-466		23.0023	14		23.6919	418		23.7919	819		23.6919	1208		33.692	1620
23.7124	-476		23.0218	15		23.7124	415		23.8124	819		23.7124	1207		33.7125	1618
23.7328	-464		23.0412	12		23.7328	416		23.8328	815		23.7328	1206		33.7329	1619
23.7533	-472		23.0606	12		23.7533	414		23.8533	820		23.7533	1206		33.7534	1622
23.7738	-468		23.0801	18		23.7738	424		23.8738	820		23.7738	1205		33.7739	1619
23.7942	-470		23.0995	15		23.7942	420		23.8942	819		23.7942	1210		33.7943	1620
23.8147	-470		23.119	13		23.8147	419		23.9147	821		23.8147	1209		33.8148	1624
23.8351	-470		23.1384	12		23.8351	428		23.9352	823		23.8351	1204		33.8353	1620
23.8556	-464		23.1578	12		23.8556	418		23.9556	817		23.8556	1210		33.8557	1621
23.8761	-474		23.1773	11		23.8761	429		23.9761	818		23.8761	1209		33.8762	1621
23.8965	-458		23.1967	14		23.8965	428		23.9965	818		23.8965	1206		33.8966	1623
23.917	-464		23.2161	12		23.917	427		24.017	819		23.917	1201		33.9171	1625
23.9375	-462		23.2356	11		23.9375	429		24.0375	821		23.9375	1207		33.9376	1627
23.9579	-466		23.255	13		23.9579	436		24.0579	818		23.9579	1204		33.958	1626
23.9784	-458		23.2745	15		23.9784	425		24.0784	819		23.9784	1204		33.9785	1627
23.9989	-456		23.2939	16		23.9989	433		24.0988	822		23.9989	1206		33.999	1628
24.0193	-462		23.3133	13		24.0193	433		24.1193	817		24.0193	1209		34.0194	1630
24.0398	-464		23.3328	17		24.0398	433		24.1398	820		24.0398	1213		34.0399	1634
24.0602	-466		23.3522	13		24.0602	442		24.1602	818		24.0602	1210		34.0603	1635
24.0807	-454		23.3717	9		24.0807	441		24.1807	821		24.0807	1210		34.0808	1643
24.1012	-458		23.3911	11		24.1012	449		24.2012	818		24.1012	1205		34.1013	1639
24.1216	-460		23.4106	14		24.1216	444		24.2216	823		24.1216	1203		34.1217	1642
24.1421	-452		23.43	12		24.1421	472		24.2421	822		24.1421	1207		34.1422	1643
24.1625	-452		23.4494	13		24.1625	447		24.2626	820		24.1625	1208		34.1626	1645
24.183	-458		23.4689	11		24.183	444		24.283	823		24.183	1205		34.1831	1647
24.2035	-458		23.4883	12		24.2035	445		24.3035	823		24.2035	1202		34.2036	1645
24.2239	-462		23.5078	11		24.2239	445		24.3239	821		24.2239	1205		34.224	1642
24.2444	-466		23.5272	10		24.2444	439		24.3444	819		24.2444	1206		34.2445	1639
24.2649	-458		23.5466	13		24.2649	440		24.3649	820		24.2649	1211		34.265	1641
24.2853	-460		23.5661	14		24.2853	435		24.3853	817		24.2853	1204		34.2854	1636
24.3058	-458		23.5855	15		24.3058	428		24.4058	822		24.3058	1213		34.3059	1634
24.3263	-462		23.6049	14		24.3263	432		24.4262	819		24.3263	1205		34.3263	1633
24.3467	-458		23.6244	15		24.3467	431		24.4467	823		24.3467	1203		34.3468	1632
24.3672	-464		23.6438	15		24.3672	433		24.4672	817		24.3672	1206		34.3673	1625
24.3876	-464		23.6633	13		24.3876	433		24.4876	818		24.3876	1207		34.3877	1626
24.4081	-466		23.6827	15		24.4081	426		24.5081	819		24.4081	1207		34.4082	1622
24.4286	-460		23.7021	15		24.4286	423		24.5286	824		24.4286	1203		34.4287	1620
24.449	-460		23.7216	15		24.449	417		24.549	821		24.449	1209		34.4491	1620
24.4695	-470		23.741	12		24.4695	427		24.5695	818		24.4695	1213		34.4696	1622
24.49	-468		23.7605	12		24.49	421		24.59	822		24.49	1205		34.4901	1622
24.5104	-466		23.7799	11		24.5104	420		24.6104	815		24.5104	1205		34.5105	1621
24.5309	-470		23.7993	12		24.5309	423		24.6309	816		24.5309	1203		34.531	1620
24.5513	-464		23.8188	18		24.5513	429		24.6513	823		24.5513	1207		34.5514	1620
24.5718	-468		23.8382	12		24.5718	418		24.6718	824		24.5718	1206		34.5719	1619
24.5923	-468		23.8577	15		24.5923	423		24.6923	817		24.5923	1206		34.5924	1620
24.6127	-468		23.8771	14		24.6127	411		24.7127	821		24.6127	1206		34.6128	1621
24.6332	-462		23.8965	14		24.6332	413		24.7332	813		24.6332	1211		34.6333	1619
24.6537	-472		23.916	13		24.6537	415		24.7537	822		24.6537	1206		34.6538	1620
24.6741	-474		23.9354	13		24.6741	423		24.7741	818		24.6741	1206		34.6742	1618
24.6946	-470		23.9549	13		24.6946	415		24.7946	816		24.6946	1209		34.6947	1617
24.7151	-472		23.9743	18		24.7151	419		24.815	813		24.7151	1210		34.7152	1616
24.7355	-474		23.9937	15		24.7355	408		24.8355	817		24.7355	1203		34.7356	1617
24.756	-472		24.0132	14		24.756	409		24.856	815		24.756	1207		34.7561	1621
24.7764	-472		24.0326	11		24.7764	421		24.8764	827		24.7764	1209		34.7765	1620
24.7969	-474		24.0521	13		24.7969	413		24.8969	818		24.7969	1206		34.797	1619
24.8174	-472		24.0715	17		24.8174	423		24.9174	820		24.8174	1208		34.8175	1620
24.8378	-472		24.0909	14		24.8378	415		24.9378	822		24.8378	1206		34.8379	1620
24.8583	-470		24.1104	16		24.8583	418		24.9583	820		24.8583	1208		34.8584	1617
24.8788	-476		24.1298	14		24.8788	417		24.9788	819		24.8788	1210		34.8788	1617
24.8992	-472		24.1493	12		24.8992	413		24.9992	818		24.8992	1212		34.8993	1617
24.9197	-470		24.1687	13		24.9197	413		25.0197	816		24.9197	1206		34.9198	1618
24.9401	-474		24.1881	15		24.9401	419		25.0401	820		24.9401	1209		34.9402	1619
24.9606	-468		24.2076	13		24.9606	412		25.0606	825		24.9606	1207		34.9607	1617
24.9811	-474		24.227	15		24.9811	415		25.0811	814		24.9811	1207		34.9812	1617
25.0015	-466		24.2464	13		25.0015	413		25.1015	816		25.0015	1209		35.0016	1618
25.022	-474		24.2659	12		25.022	416		25.122	815		25.022	1206		35.0221	1618
25.0424	-474		24.2853	12		25.0424	411		25.1425	815		25.0424	1203		35.0425	1619
25.0629	-478		24.3048	17		25.0629	412		25.1629	820		25.0629	1208		35.063	1616
25.0834	-472		24.3242	8		25.0834	411		25.1834	820		25.0834	1209		35.0835	1619
25.1038	-470		24.3437	17		25.1038	410		25.2038	819		25.1038	1204		35.1039	1617
25.1243	-474		24.3631	14		25.1243	418		25.2243	819		25.1243	1208		35.1244	1617
25.1448	-474		24.3825	12		25.1448	415		25.2448	818		25.1448	1211		35.1449	1619
25.1652	-470		24.402	17		25.1652	415		25.2652	818		25.1652	1205		35.1653	1616
25.1857	-466		24.4214	14		25.1857	416		25.2857	824		25.1857	1210		35.1858	1617
25.2062	-472		24.4409	17		25.2062	413		25.3061	820		25.2062	1209		35.2062	1614
25.2266	-476		24.4603	14		25.2266	414		25.3266	818		25.2266	1206		35.2267	1615
25.2471	-470		24.4797	13		25.2471	418		25.3471	818		25.2471	1208		35.2472	1616
25.2675	-468		24.4992	12		25.2675	414		25.3675	817		25.2675	1204		35.2676	1617
25.288	-476		24.5186	12		25.288	415		25.388	818		25.288	1208		35.2881	1616
25.3085	-476		24.538	15		25.3085	411		25.4085	816		25.3085	1213		35.3086	1618
25.3289	-476		24.5575	14		25.3289	417		25.4289	821		25.3289	1205		35.329	1616
25.3494	-474		24.5769	15		25.3494	414		25.4494	813		25.3494	1207		35.3495	1618
25.3699	-472		24.5964	12		25.3699	417		25.4699	817		25.3699	1206		35.37	1618
25.3903	-472		24.6158	13		25.3903	415		25.4903	819		25.3903	1206		35.3904	1618
25.4108	-468		24.6352	13		25.4108	412		25.5108	819		25.4108	1205		35.4109	1618
25.4312	-474		24.6547	11		25.4312	412		25.5312	817		25.4312	1208		35.4314	1622
25.4517	-472		24.6741	10		25.4517	412		25.5517	819		25.4517	1207		35.4518	1622
25.4722	-474		24.6936	13		25.4722	423		25.5722	819		25.4722	1208		35.4723	1623
25.4926	-472		24.713	13		25.4926	410		25.5926	819		25.4926	1207		35.4927	1626
25.5131	-472		24.7324	11		25.5131	411		25.6131	815		25.5131	1208		35.5132	1623
25.5336	-472		24.7519	15		25.5336	424		25.6336	820		25.5336	1208		35.5337	1630
25.554	-474		24.7713	11		25.554	417		25.654	814		25.554	1210		35.5541	1634
25.5745	-472		24.7908	15		25.5745	414		25.6745	818		25.5745	1204		35.5746	1643
25.595	-480		24.8102	10		25.595	413		25.6949	817		25.595	1209		35.5951	1639
25.6154	-470		24.8296	12		25.6154	411		25.7154	822		25.6154	1210		35.6155	1644
25.6359	-470		24.8491	18		25.6359	415		25.7359	816		25.6359	1212		35.636	1647
25.6563	-466		24.8685	12		25.6563	409		25.7563	821		25.6563	1213		35.6564	1648
25.6768	-472		24.888	14		25.6768	421		25.7768	819		25.6768	1211		35.6769	1646
25.6973	-472		24.9074	11		25.6973	416		25.7973	817		25.6973	1203		35.6974	1642
25.7177	-468		24.9268	9		25.7177	413		25.8177	824		25.7177	1206		35.7178	1635
25.7382	-472		24.9463	12		25.7382	410		25.8382	815		25.7382	1205		35.7383	1636
25.7586	-468		24.9657	18		25.7586	414		25.8587	819		25.7586	1208		35.7587	1632
25.7791	-472		24.9852	12		25.7791	416		25.8791	819		25.7791	1205		35.7792	1631
25.7996	-474		25.0046	14		25.7996	415		25.8996	820		25.7996	1202		35.7997	1627
25.82	-468		25.024	13		25.82	414		25.92	819		25.82	1204		35.8201	1624
25.8405	-468		25.0435	11		25.8405	414		25.9405	819		25.8405	1208		35.8406	1622
25.861	-466		25.0629	11		25.861	424		25.961	823		25.861	1206		35.8611	1621
25.8814	-464		25.0824	12		25.8814	416		25.9814	820		25.8814	1212		35.8815	1621
25.9019	-468		25.1018	13		25.9019	421		26.0019	820		25.9019	1209		35.902	1621
25.9224	-466		25.1212	15		25.9224	419		26.0223	815		25.9224	1212		35.9224	1620
25.9428	-470		25.1407	11		25.9428	421		26.0428	817		25.9428	1209		35.9429	1618
25.9633	-466		25.1601	12		25.9633	414		26.0633	821		25.9633	1208		35.9634	1619
25.9837	-462		25.1796	14		25.9837	426		26.0837	816		25.9837	1207		35.9838	1617
26.0042	-460		25.199	9		26.0042	421		26.1042	816		26.0042	1216		36.0043	1619
26.0247	-464		25.2184	12		26.0247	410		26.1247	822		26.0247	1210		36.0248	1617
26.0451	-466		25.2379	15		26.0451	420		26.1451	822		26.0451	1214		36.0452	1619
26.0656	-472		25.2573	15		26.0656	408		26.1656	815		26.0656	1205		36.0657	1617
26.0861	-466		25.2767	14		26.0861	411		26.1861	816		26.0861	1208		36.0862	1618
26.1065	-466		25.2962	11		26.1065	417		26.2065	819		26.1065	1210		36.1066	1618
26.127	-466		25.3156	10		26.127	413		26.227	818		26.127	1208		36.1271	1617
26.1474	-468		25.3351	14		26.1474	417		26.2474	814		26.1474	1207		36.1475	1618
26.1679	-464		25.3545	11		26.1679	414		26.2679	823		26.1679	1204		36.168	1617
26.1884	-472		25.374	12		26.1884	423		26.2884	820		26.1884	1206		36.1885	1617
26.2088	-468		25.3934	13		26.2088	411		26.3088	817		26.2088	1209		36.2089	1618
26.2293	-464		25.4128	12		26.2293	412		26.3293	814		26.2293	1212		36.2294	1618
26.2498	-464		25.4323	12		26.2498	420		26.3498	821		26.2498	1206		36.2499	1619
26.2702	-472		25.4517	10		26.2702	411		26.3702	814		26.2702	1206		36.2703	1619
26.2907	-474		25.4712	15		26.2907	420		26.3907	818		26.2907	1208		36.2908	1621
26.3111	-474		25.4906	8		26.3111	413		26.4111	816		26.3111	1210		36.3112	1621
26.3316	-470		25.51	13		26.3316	423		26.4316	819		26.3316	1208		36.3317	1620
26.3521	-470		25.5295	11		26.3521	416		26.4521	821		26.3521	1210		36.3522	1619
26.3725	-468		25.5489	12		26.3725	415		26.4725	815		26.3725	1207		36.3726	1617
26.393	-466		25.5683	11		26.393	415		26.493	815		26.393	1210		36.3931	1619
26.4135	-478		25.5878	14		26.4135	415		26.5135	818		26.4135	1208		36.4136	1618
26.4339	-468		25.6072	13		26.4339	410		26.5339	810		26.4339	1206		36.434	1617
26.4544	-472		25.6267	11		26.4544	416		26.5544	822		26.4544	1213		36.4545	1618
26.4748	-470		25.6461	10		26.4748	415		26.5749	822		26.4748	1207		36.4749	1618
26.4953	-470		25.6655	12		26.4953	411		26.5953	818		26.4953	1202		36.4954	1618
26.5158	-472		25.685	13		26.5158	412		26.6158	813		26.5158	1207		36.5159	1615
26.5362	-474		25.7044	11		26.5362	420		26.6362	818		26.5362	1208		36.5363	1618
26.5567	-466		25.7239	12		26.5567	426		26.6567	818		26.5567	1206		36.5568	1618
26.5772	-474		25.7433	13		26.5772	419		26.6772	819		26.5772	1211		36.5773	1615
26.5976	-470		25.7627	13		26.5976	409		26.6976	814		26.5976	1207		36.5977	1617
26.6181	-470		25.7822	14		26.6181	409		26.7181	816		26.6181	1207		36.6182	1617
26.6385	-468		25.8016	9		26.6385	421		26.7386	818		26.6385	1208		36.6386	1618
26.659	-462		25.8211	9		26.659	418		26.759	819		26.659	1203		36.6591	1616
26.6795	-468		25.8405	15		26.6795	417		26.7795	813		26.6795	1204		36.6796	1615
26.6999	-468		25.8599	12		26.6999	416		26.7999	813		26.6999	1201		36.7	1615
26.7204	-476		25.8794	16		26.7204	413		26.8204	818		26.7204	1205		36.7205	1615
26.7409	-468		25.8988	11		26.7409	415		26.8409	815		26.7409	1206		36.741	1616
26.7613	-470		25.9183	16		26.7613	416		26.8613	814		26.7613	1207		36.7614	1617
26.7818	-466		25.9377	12		26.7818	417		26.8818	817		26.7818	1212		36.7819	1615
26.8023	-460		25.9571	17		26.8023	415		26.9022	814		26.8023	1206		36.8023	1614
26.8227	-462		25.9766	13		26.8227	416		26.9227	817		26.8227	1206		36.8228	1614
26.8432	-468		25.996	17		26.8432	418		26.9432	815		26.8432	1208		36.8433	1615
26.8636	-472		26.0155	19		26.8636	421		26.9636	815		26.8636	1207		36.8637	1614
26.8841	-474		26.0349	12		26.8841	417		26.9841	817		26.8841	1206		36.8842	1617
26.9046	-464		26.0543	17		26.9046	413		27.0046	817		26.9046	1205		36.9047	1615
26.925	-476		26.0738	13		26.925	418		27.025	814		26.925	1210		36.9251	1614
26.9455	-468		26.0932	13		26.9455	412		27.0455	816		26.9455	1209		36.9456	1618
26.9659	-470		26.1127	11		26.9659	415		27.066	818		26.9659	1206		36.9661	1618
26.9864	-476		26.1321	11		26.9864	415		27.0864	813		26.9864	1206		36.9865	1618
27.0069	-464		26.1515	14		27.0069	409		27.1069	820		27.0069	1207		37.007	1615
27.0273	-464		26.171	11		27.0273	416		27.1273	811		27.0273	1207		37.0274	1617
27.0478	-470		26.1904	12		27.0478	419		27.1478	816		27.0478	1211		37.0479	1616
27.0683	-468		26.2099	14		27.0683	412		27.1683	818		27.0683	1206		37.0684	1615
27.0887	-462		26.2293	14		27.0887	424		27.1887	818		27.0887	1202		37.0888	1617
27.1092	-468		26.2487	13		27.1092	422		27.2092	813		27.1092	1209		37.1093	1615
27.1297	-474		26.2682	14		27.1297	413		27.2296	819		27.1297	1208		37.1298	1616
27.1501	-470		26.2876	13		27.1501	420		27.2501	816		27.1501	1207		37.1502	1614
27.1706	-470		26.3071	13		27.1706	414		27.2706	820		27.1706	1208		37.1707	1614
27.191	-478		26.3265	12		27.191	421		27.291	815		27.191	1205		37.1911	1615
27.2115	-466		26.3459	12		27.2115	420		27.3115	815		27.2115	1207		37.2116	1618
27.232	-474		26.3654	11		27.232	412		27.332	818		27.232	1208		37.2321	1616
27.2524	-472		26.3848	12		27.2524	415		27.3524	817		27.2524	1207		37.2525	1615
27.2729	-468		26.4043	17		27.2729	416		27.3729	818		27.2729	1210		37.273	1615
27.2934	-472		26.4237	13		27.2934	426		27.3934	819		27.2934	1203		37.2935	1615
27.3138	-474		26.4431	13		27.3138	419		27.4138	816		27.3138	1207		37.3139	1618
27.3343	-470		26.4626	13		27.3343	416		27.4343	812		27.3343	1207		37.3344	1617
27.3547	-466		26.482	15		27.3547	422		27.4548	815		27.3547	1208		37.3548	1618
27.3752	-472		26.5014	16		27.3752	416		27.4752	814		27.3752	1203		37.3753	1618
27.3957	-466		26.5209	19		27.3957	419		27.4957	817		27.3957	1205		37.3958	1614
27.4161	-466		26.5403	12		27.4161	418		27.5161	821		27.4161	1206		37.4162	1617
27.4366	-472		26.5598	13		27.4366	419		27.5366	819		27.4366	1208		37.4367	1617
27.4571	-470		26.5792	12		27.4571	420		27.5571	818		27.4571	1210		37.4572	1617
27.4775	-474		26.5986	11		27.4775	423		27.5775	825		27.4775	1208		37.4776	1618
27.498	-472		26.6181	12		27.498	424		27.598	828		27.498	1214		37.4981	1616
27.5185	-470		26.6375	10		27.5185	416		27.6184	823		27.5185	1205		37.5185	1617
27.5389	-468		26.657	14		27.5389	426		27.6389	820		27.5389	1212		37.539	1615
27.5594	-466		26.6764	14		27.5594	425		27.6594	816		27.5594	1205		37.5595	1613
27.5798	-464		26.6959	11		27.5798	422		27.6798	827		27.5798	1209		37.5799	1617
27.6003	-464		26.7153	12		27.6003	428		27.7003	823		27.6003	1206		37.6004	1617
27.6208	-462		26.7347	11		27.6208	429		27.7208	821		27.6208	1212		37.6209	1615
27.6412	-458		26.7542	12		27.6412	428		27.7412	824		27.6412	1207		37.6413	1613
27.6617	-454		26.7736	9		27.6617	427		27.7617	822		27.6617	1212		37.6618	1613
27.6822	-460		26.7931	12		27.6822	423		27.7822	823		27.6822	1209		37.6823	1616
27.7026	-462		26.8125	14		27.7026	424		27.8026	826		27.7026	1208		37.7027	1614
27.7231	-464		26.8319	13		27.7231	428		27.8231	828		27.7231	1217		37.7232	1615
27.7435	-462		26.8514	11		27.7435	426		27.8435	823		27.7435	1209		37.7436	1617
27.764	-460		26.8708	15		27.764	426		27.864	828		27.764	1208		37.7641	1614
27.7845	-470		26.8903	9		27.7845	437		27.8845	817		27.7845	1212		37.7846	1614
27.8049	-464		26.9097	14		27.8049	429		27.9049	822		27.8049	1220		37.805	1616
27.8254	-458		26.9291	13		27.8254	430		27.9254	830		27.8254	1211		37.8255	1615
27.8458	-456		26.9486	12		27.8458	427		27.9459	828		27.8458	1222		37.846	1613
27.8663	-454		26.968	8		27.8663	435		27.9663	822		27.8663	1216		37.8664	1616
27.8868	-456		26.9874	11		27.8868	444		27.9868	831		27.8868	1219		37.8869	1619
27.9072	-464		27.0069	13		27.9072	436		28.0072	824		27.9072	1215		37.9073	1614
27.9277	-464		27.0263	10		27.9277	442		28.0277	826		27.9277	1216		37.9278	1615
27.9482	-464		27.0458	11		27.9482	435		28.0482	825		27.9482	1221		37.9483	1616
27.9686	-464		27.0652	14		27.9686	433		28.0686	829		27.9686	1215		37.9687	1615
27.9891	-458		27.0846	16		27.9891	434		28.0891	831		27.9891	1214		37.9892	1616
28.0096	-454		27.1041	13		28.0096	441		28.1095	826		28.0096	1222		38.0097	1615
28.03	-464		27.1235	12		28.03	431		28.13	828		28.03	1218		38.0301	1616
28.0505	-458		27.143	15		28.0505	436		28.1505	828		28.0505	1221		38.0506	1614
28.0709	-462		27.1624	14		28.0709	439		28.1709	827		28.0709	1223		38.071	1615
28.0914	-450		27.1818	13		28.0914	441		28.1914	830		28.0914	1221		38.0915	1613
28.1119	-450		27.2013	9		28.1119	438		28.2119	830		28.1119	1218		38.112	1616
28.1323	-452		27.2207	13		28.1323	443		28.2323	829		28.1323	1215		38.1324	1615
28.1528	-458		27.2402	12		28.1528	437		28.2528	829		28.1528	1218		38.1529	1613
28.1733	-448		27.2596	16		28.1733	439		28.2733	829		28.1733	1214		38.1734	1616
28.1937	-460		27.279	13		28.1937	430		28.2937	826		28.1937	1216		38.1938	1617
28.2142	-462		27.2985	13		28.2142	445		28.3142	832		28.2142	1218		38.2143	1615
28.2346	-454		27.3179	12		28.2346	429		28.3346	827		28.2346	1225		38.2347	1615
28.2551	-452		27.3374	12		28.2551	445		28.3551	827		28.2551	1216		38.2552	1615
28.2756	-460		27.3568	15		28.2756	445		28.3756	838		28.2756	1220		38.2757	1616
28.296	-450		27.3762	17		28.296	438		28.396	839		28.296	1218		38.2961	1616
28.3165	-452		27.3957	9		28.3165	435		28.4165	840		28.3165	1209		38.3166	1614
28.337	-444		27.4151	12		28.337	441		28.437	839		28.337	1222		38.3371	1615
28.3574	-456		27.4346	12		28.3574	452		28.4574	850		28.3574	1229		38.3575	1616
28.3779	-442		27.454	16		28.3779	449		28.4779	842		28.3779	1218		38.378	1615
28.3984	-448		27.4734	18		28.3984	453		28.4983	843		28.3984	1221		38.3984	1613
28.4188	-440		27.4929	12		28.4188	451		28.5188	849		28.4188	1215		38.4189	1614
28.4393	-448		27.5123	16		28.4393	453		28.5393	864		28.4393	1226		38.4394	1615
28.4597	-454		27.5317	14		28.4597	468		28.5597	869		28.4597	1220		38.4598	1617
28.4802	-426		27.5512	15		28.4802	475		28.5802	874		28.4802	1229		38.4803	1616
28.5007	-424		27.5706	12		28.5007	477		28.6007	891		28.5007	1223		38.5008	1613
28.5211	-408		27.5901	16		28.5211	485		28.6211	919		28.5211	1227		38.5212	1614
28.5416	-408		27.6095	20		28.5416	488		28.6416	947		28.5416	1237		38.5417	1617
28.562	-398		27.6289	18		28.562	530		28.6621	970		28.562	1238		38.5622	1618
28.5825	-380		27.6484	22		28.5825	545		28.6825	1037		28.5825	1225		38.5826	1614
28.603	-372		27.6678	18		28.603	581		28.703	1085		28.603	1241		38.6031	1613
28.6234	-374		27.6873	16		28.6234	614		28.7234	1167		28.6234	1240		38.6235	1616
28.6439	-316		27.7067	16		28.6439	648		28.7439	1274		28.6439	1255		38.644	1614
28.6644	-296		27.7262	17		28.6644	738		28.7644	1379		28.6644	1260		38.6645	1615
28.6848	-224		27.7456	20		28.6848	868		28.7848	1511		28.6848	1275		38.6849	1616
28.7053	-154		27.765	18		28.7053	1048		28.8053	1656		28.7053	1313		38.7054	1616
28.7258	-48		27.7845	22		28.7258	1180		28.8257	1751		28.7258	1346		38.7259	1613
28.7462	40		27.8039	22		28.7462	1434		28.8462	1812		28.7462	1415		38.7463	1614
28.7667	126		27.8234	21		28.7667	1723		28.8667	1798		28.7667	1482		38.7668	1614
28.7871	358		27.8428	19		28.7871	2064		28.8871	1783		28.7871	1549		38.7872	1617
28.8076	434		27.8622	22		28.8076	2254		28.9076	1720		28.8076	1707		38.8077	1615
28.8281	702		27.8817	18		28.8281	2384		28.9281	1679		28.8281	1816		38.8282	1616
28.8485	778		27.9011	22		28.8485	2275		28.9485	1612		28.8485	1912		38.8486	1617
28.869	792		27.9205	20		28.869	2038		28.969	1522		28.869	2044		38.8691	1614
28.8895	728		27.94	26		28.8895	1872		28.9895	1459		28.8895	2135		38.8895	1615
28.9099	696		27.9594	17		28.9099	1579		29.0099	1438		28.9099	2228		38.91	1613
28.9304	516		27.9789	22		28.9304	1314		29.0304	1405		28.9304	2240		38.9305	1614
28.9508	324		27.9983	23		28.9508	1063		29.0508	1376		28.9508	2262		38.9509	1614
28.9713	260		28.0177	24		28.9713	918		29.0713	1330		28.9713	2185		38.9714	1613
28.9918	100		28.0372	21		28.9918	814		29.0918	1286		28.9918	2119		38.9919	1614
29.0122	16		28.0566	22		29.0122	720		29.1122	1255		29.0122	2053		39.0123	1615
29.0327	-58		28.0761	24		29.0327	677		29.1327	1197		29.0327	1957		39.0328	1617
29.0532	-132		28.0955	21		29.0532	639		29.1532	1137		29.0532	1998		39.0533	1616
29.0736	-192		28.1149	19		29.0736	585		29.1736	1107		29.0736	1928		39.0737	1614
29.0941	-210		28.1344	23		29.0941	584		29.1941	1057		29.0941	1883		39.0942	1617
29.1145	-204		28.1538	19		29.1145	574		29.2145	1021		29.1145	1818		39.1146	1615
29.135	-254		28.1733	26		29.135	532		29.235	973		29.135	1764		39.1351	1613
29.1555	-290		28.1927	22		29.1555	538		29.2555	944		29.1555	1678		39.1556	1613
29.1759	-322		28.2121	22		29.1759	523		29.2759	922		29.1759	1586		39.176	1613
29.1964	-312		28.2316	22		29.1964	493		29.2964	908		29.1964	1562		39.1965	1615
29.2169	-332		28.251	25		29.2169	491		29.3169	888		29.2169	1489		39.217	1614
29.2373	-342		28.2705	20		29.2373	500		29.3373	878		29.2373	1451		39.2374	1614
29.2578	-366		28.2899	21		29.2578	491		29.3578	877		29.2578	1379		39.2579	1614
29.2782	-372		28.3093	21		29.2782	480		29.3783	878		29.2782	1372		39.2784	1615
29.2987	-388		28.3288	28		29.2987	492		29.3987	881		29.2987	1336		39.2988	1617
29.3192	-398		28.3482	27		29.3192	490		29.4192	877		29.3192	1330		39.3193	1615
29.3396	-406		28.3677	28		29.3396	478		29.4396	868		29.3396	1325		39.3397	1619
29.3601	-386		28.3871	27		29.3601	475		29.4601	847		29.3601	1283		39.3602	1616
29.3806	-404		28.4065	35		29.3806	457		29.4806	861		29.3806	1281		39.3807	1615
29.401	-420		28.426	33		29.401	466		29.501	866		29.401	1290		39.4011	1616
29.4215	-420		28.4454	37		29.4215	469		29.5215	861		29.4215	1273		39.4216	1613
29.4419	-438		28.4649	33		29.4419	472		29.5419	866		29.4419	1266		39.4421	1616
29.4624	-434		28.4843	38		29.4624	457		29.5624	862		29.4624	1252		39.4625	1617
29.4829	-428		28.5037	46		29.4829	449		29.5829	858		29.4829	1261		39.483	1617
29.5033	-436		28.5232	51		29.5033	459		29.6033	849		29.5033	1249		39.5034	1618
29.5238	-444		28.5426	65		29.5238	448		29.6238	848		29.5238	1248		39.5239	1616
29.5443	-438		28.562	80		29.5443	460		29.6443	840		29.5443	1249		39.5444	1619
29.5647	-442		28.5815	76		29.5647	442		29.6647	841		29.5647	1253		39.5648	1614
29.5852	-450		28.6009	106		29.5852	456		29.6852	840		29.5852	1279		39.5853	1617
29.6057	-430		28.6204	114		29.6057	447		29.7056	838		29.6057	1257		39.6058	1617
29.6261	-444		28.6398	141		29.6261	443		29.7261	840		29.6261	1261		39.6262	1620
29.6466	-454		28.6593	185		29.6466	446		29.7466	833		29.6466	1253		39.6467	1618
29.667	-436		28.6787	229		29.667	448		29.767	832		29.667	1244		39.6671	1615
29.6875	-442		28.6981	302		29.6875	457		29.7875	831		29.6875	1248		39.6876	1618
29.708	-436		28.7176	395		29.708	463		29.808	829		29.708	1238		39.7081	1616
29.7284	-438		28.737	501		29.7284	456		29.8284	838		29.7284	1230		39.7285	1616
29.7489	-430		28.7565	656		29.7489	441		29.8489	828		29.7489	1232		39.749	1618
29.7693	-446		28.7759	848		29.7693	466		29.8694	838		29.7693	1219		39.7694	1617
29.7898	-438		28.7953	997		29.7898	459		29.8898	830		29.7898	1223		39.7899	1620
29.8103	-434		28.8148	1113		29.8103	460		29.9103	829		29.8103	1219		39.8104	1618
29.8307	-452		28.8342	1158		29.8307	457		29.9307	829		29.8307	1219		39.8308	1616
29.8512	-442		28.8536	1036		29.8512	471		29.9512	828		29.8512	1221		39.8513	1616
29.8717	-442		28.8731	907		29.8717	465		29.9717	840		29.8717	1216		39.8718	1616
29.8921	-450		28.8925	802		29.8921	452		29.9921	834		29.8921	1218		39.8922	1616
29.9126	-442		28.912	645		29.9126	476		30.0126	835		29.9126	1214		39.9127	1616
29.9331	-452		28.9314	518		29.9331	465		30.0331	838		29.9331	1215		39.9331	1616
29.9535	-438		28.9508	371		29.9535	473		30.0535	843		29.9535	1211		39.9536	1617
29.974	-444		28.9703	277		29.974	496		30.074	837		29.974	1218		39.9741	1619
29.9944	-432		28.9897	226		29.9944	494		30.0944	844		29.9944	1222		39.9945	1618
30.0149	-428		29.0092	188		30.0149	495		30.1149	841		30.0149	1220		40.015	1616
30.0354	-426		29.0286	153		30.0354	481		30.1354	839		30.0354	1216		40.0355	1618
30.0558	-420		29.048	121		30.0558	519		30.1558	837		30.0558	1216		40.0559	1619
30.0763	-418		29.0675	109		30.0763	508		30.1763	835		30.0763	1218		40.0764	1620
30.0968	-420		29.0869	97		30.0968	514		30.1968	839		30.0968	1213		40.0969	1621
30.1172	-410		29.1064	78		30.1172	523		30.2172	838		30.1172	1216		40.1173	1621
30.1377	-416		29.1258	69		30.1377	509		30.2377	843		30.1377	1216		40.1378	1620
30.1581	-396		29.1452	69		30.1581	522		30.2582	836		30.1581	1221		40.1582	1621
30.1786	-416		29.1647	70		30.1786	520		30.2786	833		30.1786	1224		40.1787	1620
30.1991	-410		29.1841	56		30.1991	521		30.2991	831		30.1991	1225		40.1992	1621
30.2195	-412		29.2036	41		30.2195	512		30.3195	840		30.2195	1229		40.2196	1622
30.24	-414		29.223	51		30.24	510		30.34	830		30.24	1223		40.2401	1621
30.2605	-414		29.2424	55		30.2605	500		30.3605	837		30.2605	1220		40.2606	1621
30.2809	-420		29.2619	56		30.2809	494		30.3809	826		30.2809	1212		40.281	1620
30.3014	-428		29.2813	46		30.3014	502		30.4014	821		30.3014	1215		40.3015	1621
30.3219	-428		29.3008	58		30.3219	488		30.4218	826		30.3219	1213		40.322	1623
30.3423	-432		29.3202	55		30.3423	475		30.4423	828		30.3423	1217		40.3424	1623
30.3628	-442		29.3396	43		30.3628	472		30.4628	818		30.3628	1217		40.3629	1622
30.3832	-444		29.3591	39		30.3832	460		30.4832	821		30.3832	1216		40.3833	1621
30.4037	-436		29.3785	43		30.4037	467		30.5037	824		30.4037	1212		40.4038	1624
30.4242	-436		29.398	40		30.4242	456		30.5242	824		30.4242	1215		40.4243	1620
30.4446	-458		29.4174	27		30.4446	443		30.5446	820		30.4446	1213		40.4447	1624
30.4651	-454		29.4368	37		30.4651	445		30.5651	819		30.4651	1217		40.4652	1623
30.4855	-452		29.4563	33		30.4855	442		30.5856	816		30.4855	1211		40.4856	1624
30.506	-456		29.4757	39		30.506	440		30.606	813		30.506	1209		40.5061	1626
30.5265	-456		29.4952	40		30.5265	442		30.6265	813		30.5265	1221		40.5266	1625
30.5469	-454		29.5146	42		30.5469	438		30.6469	813		30.5469	1217		40.547	1623
30.5674	-456		29.534	31		30.5674	440		30.6674	819		30.5674	1204		40.5675	1630
30.5879	-466		29.5535	35		30.5879	439		30.6879	817		30.5879	1216		40.588	1630
30.6083	-462		29.5729	45		30.6083	433		30.7083	815		30.6083	1207		40.6084	1633
30.6288	-454		29.5923	29		30.6288	427		30.7288	819		30.6288	1206		40.6289	1636
30.6492	-462		29.6118	25		30.6492	435		30.7492	822		30.6492	1210		40.6493	1635
30.6697	-460		29.6312	20		30.6697	438		30.7697	819		30.6697	1221		40.6698	1647
30.6902	-466		29.6507	22		30.6902	427		30.7902	825		30.6902	1209		40.6903	1653
30.7106	-462		29.6701	30		30.7106	425		30.8106	819		30.7106	1215		40.7107	1665
30.7311	-464		29.6896	30		30.7311	428		30.8311	820		30.7311	1212		40.7312	1671
30.7516	-474		29.709	41		30.7516	424		30.8516	816		30.7516	1208		40.7517	1686
30.772	-474		29.7284	32		30.772	439		30.872	816		30.772	1207		40.7721	1701
30.7925	-466		29.7479	33		30.7925	425		30.8925	814		30.7925	1211		40.7926	1715
30.813	-466		29.7673	41		30.813	423		30.9129	814		30.813	1209		40.8131	1728
30.8334	-470		29.7868	49		30.8334	420		30.9334	819		30.8334	1211		40.8335	1745
30.8539	-474		29.8062	40		30.8539	422		30.9539	815		30.8539	1210		40.854	1762
30.8743	-464		29.8256	35		30.8743	416		30.9743	817		30.8743	1215		40.8744	1749
30.8948	-466		29.8451	44		30.8948	417		30.9948	818		30.8948	1212		40.8949	1754
30.9153	-466		29.8645	46		30.9153	425		31.0153	818		30.9153	1207		40.9154	1755
30.9357	-466		29.8839	44		30.9357	413		31.0357	815		30.9357	1208		40.9358	1748
30.9562	-472		29.9034	45		30.9562	417		31.0562	815		30.9562	1210		40.9563	1746
30.9767	-472		29.9228	43		30.9767	420		31.0767	814		30.9767	1209		40.9768	1731
30.9971	-466		29.9423	54		30.9971	425		31.0971	820		30.9971	1208		40.9972	1733
31.0176	-470		29.9617	48		31.0176	416		31.1176	814		31.0176	1209		41.0177	1723
31.038	-472		29.9811	54		31.038	424		31.138	817		31.038	1211		41.0382	1720
31.0585	-474		30.0006	62		31.0585	421		31.1585	819		31.0585	1206		41.0586	1717
31.079	-464		30.02	65		31.079	410		31.179	811		31.079	1210		41.0791	1712
31.0994	-474		30.0395	69		31.0994	422		31.1994	816		31.0994	1208		41.0995	1710
31.1199	-468		30.0589	65		31.1199	419		31.2199	819		31.1199	1211		41.12	1717
31.1404	-470		30.0784	84		31.1404	423		31.2404	816		31.1404	1214		41.1405	1709
31.1608	-464		30.0978	72		31.1608	415		31.2608	815		31.1608	1213		41.1609	1716
31.1813	-460		30.1172	77		31.1813	424		31.2813	817		31.1813	1212		41.1814	1724
31.2018	-476		30.1367	74		31.2018	417		31.3017	816		31.2018	1209		41.2019	1729
31.2222	-472		30.1561	76		31.2222	420		31.3222	815		31.2222	1210		41.2223	1729
31.2427	-456		30.1755	83		31.2427	424		31.3427	815		31.2427	1207		41.2428	1748
31.2631	-462		30.195	72		31.2631	420		31.3631	819		31.2631	1208		41.2632	1747
31.2836	-468		30.2144	73		31.2836	418		31.3836	820		31.2836	1211		41.2837	1757
31.3041	-474		30.2339	72		31.3041	413		31.4041	815		31.3041	1211		41.3042	1763
31.3245	-474		30.2533	69		31.3245	423		31.4245	823		31.3245	1210		41.3246	1766
31.345	-474		30.2727	60		31.345	416		31.445	817		31.345	1208		41.3451	1764
31.3654	-466		30.2922	68		31.3654	415		31.4655	812		31.3654	1213		41.3655	1766
31.3859	-472		30.3116	55		31.3859	413		31.4859	816		31.3859	1210		41.386	1777
31.4064	-470		30.3311	54		31.4064	416		31.5064	817		31.4064	1211		41.4065	1786
31.4268	-468		30.3505	56		31.4268	414		31.5268	813		31.4268	1210		41.4269	1788
31.4473	-466		30.3699	54		31.4473	416		31.5473	816		31.4473	1210		41.4474	1802
31.4678	-474		30.3894	63		31.4678	418		31.5678	814		31.4678	1209		41.4679	1813
31.4882	-460		30.4088	55		31.4882	417		31.5882	813		31.4882	1208		41.4883	1839
31.5087	-470		30.4283	43		31.5087	420		31.6087	813		31.5087	1207		41.5088	1863
31.5292	-470		30.4477	45		31.5292	419		31.6291	815		31.5292	1205		41.5292	1899
31.5496	-466		30.4671	47		31.5496	416		31.6496	811		31.5496	1210		41.5497	1940
31.5701	-472		30.4866	36		31.5701	415		31.6701	813		31.5701	1213		41.5702	1964
31.5905	-470		30.506	37		31.5905	426		31.6905	813		31.5905	1212		41.5906	1988
31.611	-464		30.5255	33		31.611	421		31.711	815		31.611	1213		41.6111	1987
31.6315	-470		30.5449	34		31.6315	420		31.7315	815		31.6315	1212		41.6316	1975
31.6519	-472		30.5643	29		31.6519	418		31.7519	810		31.6519	1209		41.652	1960
31.6724	-468		30.5838	29		31.6724	416		31.7724	813		31.6724	1210		41.6725	1905
31.6928	-476		30.6032	24		31.6928	415		31.7929	812		31.6928	1207		41.693	1877
31.7133	-472		30.6227	25		31.7133	414		31.8133	815		31.7133	1209		41.7134	1839
31.7338	-472		30.6421	24		31.7338	418		31.8338	813		31.7338	1213		41.7339	1814
31.7542	-468		30.6615	23		31.7542	423		31.8542	814		31.7542	1211		41.7543	1778
31.7747	-464		30.681	29		31.7747	417		31.8747	814		31.7747	1208		41.7748	1743
31.7952	-468		30.7004	19		31.7952	414		31.8952	820		31.7952	1203		41.7953	1716
31.8156	-472		30.7199	21		31.8156	423		31.9156	817		31.8156	1206		41.8157	1695
31.8361	-474		30.7393	21		31.8361	415		31.9361	814		31.8361	1208		41.8362	1677
31.8566	-466		30.7587	19		31.8566	420		31.9566	818		31.8566	1204		41.8567	1665
31.877	-478		30.7782	17		31.877	414		31.977	813		31.877	1204		41.8771	1656
31.8975	-474		30.7976	19		31.8975	405		31.9975	815		31.8975	1208		41.8976	1647
31.9179	-476		30.817	16		31.9179	415		32.0179	812		31.9179	1207		41.918	1644
31.9384	-472		30.8365	13		31.9384	422		32.0384	814		31.9384	1211		41.9385	1637
31.9589	-478		30.8559	18		31.9589	408		32.0589	812		31.9589	1205		41.959	1633
31.9793	-468		30.8754	18		31.9793	415		32.0793	817		31.9793	1208		41.9794	1635
31.9998	-464		30.8948	14		31.9998	415		32.0998	817		31.9998	1211		41.9999	1629
32.0203	-476		30.9142	15		32.0203	413		32.1203	815		32.0203	1207		42.0204	1627
32.0407	-472		30.9337	15		32.0407	422		32.1407	807		32.0407	1206		42.0408	1628
32.0612	-470		30.9531	16		32.0612	417		32.1612	811		32.0612	1210		42.0613	1626
32.0817	-468		30.9726	15		32.0817	407		32.1816	814		32.0817	1210		42.0817	1624
32.1021	-476		30.992	15		32.1021	424		32.2021	809		32.1021	1208		42.1022	1626
32.1226	-474		31.0114	14		32.1226	418		32.2226	815		32.1226	1208		42.1227	1621
32.143	-470		31.0309	14		32.143	414		32.243	809		32.143	1205		42.1431	1623
32.1635	-470		31.0503	17		32.1635	412		32.2635	810		32.1635	1205		42.1636	1623
32.184	-472		31.0698	15		32.184	413		32.284	815		32.184	1205		42.1841	1621
32.2044	-474		31.0892	15		32.2044	419		32.3044	818		32.2044	1203		42.2045	1622
32.2249	-472		31.1087	14		32.2249	418		32.3249	811		32.2249	1208		42.225	1625
32.2454	-472		31.1281	13		32.2454	416		32.3454	810		32.2454	1206		42.2454	1621
32.2658	-472		31.1475	14		32.2658	417		32.3658	815		32.2658	1205		42.2659	1620
32.2863	-472		31.167	13		32.2863	423		32.3863	812		32.2863	1204		42.2864	1622
32.3067	-476		31.1864	12		32.3067	414		32.4067	812		32.3067	1203		42.3068	1620
32.3272	-470		31.2058	11		32.3272	412		32.4272	810		32.3272	1203		42.3273	1619
32.3477	-474		31.2253	15		32.3477	413		32.4477	812		32.3477	1207		42.3478	1621
32.3681	-478		31.2447	11		32.3681	416		32.4681	811		32.3681	1206		42.3682	1621
32.3886	-464		31.2642	12		32.3886	417		32.4886	813		32.3886	1211		42.3887	1619
32.4091	-466		31.2836	11		32.4091	417		32.5091	813		32.4091	1204		42.4091	1618
32.4295	-472		31.303	13		32.4295	416		32.5295	812		32.4295	1211		42.4296	1619
32.45	-466		31.3225	12		32.45	415		32.55	809		32.45	1210		42.4501	1618
32.4704	-476		31.3419	10		32.4704	417		32.5704	814		32.4704	1207		42.4705	1618
32.4909	-474		31.3614	14		32.4909	412		32.5909	811		32.4909	1210		42.491	1618
32.5114	-468		31.3808	15		32.5114	413		32.6114	814		32.5114	1211		42.5115	1618
32.5318	-468		31.4002	12		32.5318	413		32.6318	817		32.5318	1208		42.5319	1618
32.5523	-474		31.4197	11		32.5523	415		32.6523	815		32.5523	1209		42.5524	1617
32.5727	-472		31.4391	12		32.5727	416		32.6728	814		32.5727	1206		42.5729	1617
32.5932	-472		31.4586	12		32.5932	409		32.6932	814		32.5932	1207		42.5933	1619
32.6137	-468		31.478	12		32.6137	412		32.7137	813		32.6137	1208		42.6138	1617
32.6341	-472		31.4974	12		32.6341	412		32.7341	812		32.6341	1205		42.6342	1617
32.6546	-470		31.5169	11		32.6546	412		32.7546	809		32.6546	1212		42.6547	1615
32.6751	-472		31.5363	14		32.6751	411		32.7751	810		32.6751	1208		42.6752	1617
32.6955	-470		31.5558	11		32.6955	411		32.7955	817		32.6955	1207		42.6956	1615
32.716	-474		31.5752	9		32.716	415		32.816	812		32.716	1202		42.7161	1616
32.7364	-476		31.5946	7		32.7364	409		32.8365	815		32.7364	1206		42.7366	1618
32.7569	-476		31.6141	12		32.7569	415		32.8569	808		32.7569	1208		42.757	1617
32.7774	-474		31.6335	10		32.7774	410		32.8774	812		32.7774	1209		42.7775	1616
32.7978	-480		31.653	9		32.7978	416		32.8978	811		32.7978	1205		42.7979	1615
32.8183	-472		31.6724	12		32.8183	411		32.9183	809		32.8183	1205		42.8184	1616
32.8388	-470		31.6918	11		32.8388	408		32.9388	810		32.8388	1208		42.8389	1615
32.8592	-474		31.7113	12		32.8592	412		32.9592	815		32.8592	1204		42.8593	1617
32.8797	-470		31.7307	8		32.8797	413		32.9797	812		32.8797	1203		42.8798	1616
32.9002	-474		31.7502	8		32.9002	417		33.0002	809		32.9002	1203		42.9003	1618
32.9206	-478		31.7696	9		32.9206	405		33.0206	812		32.9206	1211		42.9207	1616
32.9411	-472		31.789	11		32.9411	411		33.0411	814		32.9411	1207		42.9412	1614
32.9616	-474		31.8085	9		32.9616	408		33.0615	811		32.9616	1205		42.9616	1617
32.982	-472		31.8279	10		32.982	409		33.082	810		32.982	1210		42.9821	1618
33.0025	-478		31.8473	9		33.0025	417		33.1025	813		33.0025	1203		43.0026	1616
33.0229	-476		31.8668	14		33.0229	415		33.1229	809		33.0229	1206		43.023	1617
33.0434	-472		31.8862	9		33.0434	416		33.1434	812		33.0434	1203		43.0435	1616
33.0639	-472		31.9057	15		33.0639	422		33.1639	811		33.0639	1206		43.064	1616
33.0843	-472		31.9251	12		33.0843	418		33.1843	809		33.0843	1208		43.0844	1619
33.1048	-470		31.9445	11		33.1048	410		33.2048	810		33.1048	1208		43.1049	1615
33.1253	-474		31.964	8		33.1253	418		33.2253	811		33.1253	1207		43.1253	1616
33.1457	-472		31.9834	12		33.1457	412		33.2457	811		33.1457	1205		43.1458	1617
33.1662	-478		32.0029	8		33.1662	413		33.2662	812		33.1662	1203		43.1663	1616
33.1866	-476		32.0223	10		33.1866	411		33.2866	811		33.1866	1208		43.1867	1617
33.2071	-472		32.0418	9		33.2071	411		33.3071	812		33.2071	1207		43.2072	1615
33.2276	-474		32.0612	9		33.2276	408		33.3276	815		33.2276	1205		43.2277	1614
33.248	-472		32.0806	13		33.248	414		33.348	808		33.248	1202		43.2481	1615
33.2685	-470		32.1001	12		33.2685	412		33.3685	812		33.2685	1210		43.2686	1613
33.2889	-474		32.1195	8		33.2889	405		33.389	812		33.2889	1208		43.2891	1615
33.3094	-468		32.139	11		33.3094	410		33.4094	814		33.3094	1207		43.3095	1616
33.3299	-470		32.1584	7		33.3299	410		33.4299	810		33.3299	1205		43.33	1615
33.3503	-472		32.1778	11		33.3503	412		33.4503	813		33.3503	1214		43.3504	1614
33.3708	-470		32.1973	9		33.3708	410		33.4708	811		33.3708	1208		43.3709	1616
33.3913	-470		32.2167	8		33.3913	410		33.4913	813		33.3913	1209		43.3914	1616
33.4117	-478		32.2362	12		33.4117	412		33.5117	809		33.4117	1205		43.4118	1615
33.4322	-464		32.2556	11		33.4322	414		33.5322	814		33.4322	1214		43.4323	1615
33.4526	-472		32.275	9		33.4526	413		33.5526	814		33.4526	1209		43.4528	1617
33.4731	-474		32.2945	9		33.4731	412		33.5731	811		33.4731	1204		43.4732	1614
33.4936	-470		32.3139	7		33.4936	417		33.5936	816		33.4936	1207		43.4937	1615
33.514	-476		32.3333	13		33.514	419		33.614	810		33.514	1204		43.5141	1615
33.5345	-476		32.3528	9		33.5345	412		33.6345	814		33.5345	1207		43.5346	1615
33.555	-476		32.3722	10		33.555	417		33.655	810		33.555	1210		43.5551	1614
33.5754	-472		32.3917	5		33.5754	413		33.6754	813		33.5754	1209		43.5755	1615
33.5959	-476		32.4111	7		33.5959	406		33.6959	814		33.5959	1208		43.596	1617
33.6164	-468		32.4305	12		33.6164	411		33.7163	815		33.6164	1208		43.6165	1618
33.6368	-474		32.45	9		33.6368	413		33.7368	812		33.6368	1209		43.6369	1615
33.6573	-474		32.4694	9		33.6573	415		33.7573	813		33.6573	1207		43.6574	1616
33.6777	-472		32.4889	7		33.6777	418		33.7777	817		33.6777	1206		43.6778	1616
33.6982	-472		32.5083	8		33.6982	412		33.7982	816		33.6982	1203		43.6983	1616
33.7187	-472		32.5277	13		33.7187	416		33.8187	815		33.7187	1206		43.7188	1616
33.7391	-470		32.5472	8		33.7391	411		33.8391	815		33.7391	1210		43.7392	1615
33.7596	-474		32.5666	9		33.7596	417		33.8596	810		33.7596	1208		43.7597	1617
33.7801	-474		32.5861	12		33.7801	414		33.8801	809		33.7801	1207		43.7802	1614
33.8005	-468		32.6055	8		33.8005	422		33.9005	817		33.8005	1208		43.8006	1618
33.821	-466		32.6249	8		33.821	424		33.921	814		33.821	1206		43.8211	1616
33.8415	-462		32.6444	7		33.8415	429		33.9414	818		33.8415	1204		43.8415	1617
33.8619	-470		32.6638	11		33.8619	427		33.9619	813		33.8619	1211		43.862	1618
33.8824	-464		32.6833	11		33.8824	421		33.9824	817		33.8824	1208		43.8825	1617
33.9028	-466		32.7027	8		33.9028	429		34.0028	819		33.9028	1212		43.9029	1616
33.9233	-462		32.7221	12		33.9233	426		34.0233	814		33.9233	1208		43.9234	1619
33.9438	-470		32.7416	7		33.9438	420		34.0438	813		33.9438	1210		43.9439	1616
33.9642	-464		32.761	8		33.9642	429		34.0642	815		33.9642	1208		43.9643	1618
33.9847	-460		32.7805	5		33.9847	423		34.0847	815		33.9847	1208		43.9848	1617
34.0052	-460		32.7999	9		34.0052	424		34.1052	819		34.0052	1210		44.0052	1618
34.0256	-470		32.8193	10		34.0256	417		34.1256	818		34.0256	1206		44.0257	1618
34.0461	-466		32.8388	9		34.0461	417		34.1461	825		34.0461	1220		44.0462	1617
34.0665	-470		32.8582	9		34.0665	417		34.1665	825		34.0665	1211		44.0666	1617
34.087	-470		32.8777	10		34.087	421		34.187	820		34.087	1212		44.0871	1615
34.1075	-466		32.8971	8		34.1075	413		34.2075	818		34.1075	1212		44.1076	1619
34.1279	-470		32.9165	8		34.1279	415		34.2279	825		34.1279	1212		44.128	1614
34.1484	-466		32.936	7		34.1484	415		34.2484	822		34.1484	1215		44.1485	1613
34.1688	-464		32.9554	6		34.1688	419		34.2689	820		34.1688	1214		44.169	1615
34.1893	-468		32.9749	8		34.1893	430		34.2893	821		34.1893	1212		44.1894	1616
34.2098	-470		32.9943	8		34.2098	419		34.3098	817		34.2098	1216		44.2099	1614
34.2302	-464		33.0137	6		34.2302	428		34.3302	818		34.2302	1220		44.2303	1615
34.2507	-468		33.0332	10		34.2507	417		34.3507	818		34.2507	1216		44.2508	1615
34.2712	-466		33.0526	7		34.2712	422		34.3712	817		34.2712	1220		44.2713	1613
34.2916	-464		33.072	8		34.2916	419		34.3916	819		34.2916	1220		44.2917	1614
34.3121	-468		33.0915	9		34.3121	417		34.4121	814		34.3121	1214		44.3122	1615
34.3325	-466		33.1109	12		34.3325	425		34.4325	814		34.3325	1218		44.3327	1613
34.353	-470		33.1304	6		34.353	430		34.453	811		34.353	1221		44.3531	1614
34.3735	-466		33.1498	10		34.3735	418		34.4735	811		34.3735	1209		44.3736	1613
34.3939	-468		33.1692	8		34.3939	422		34.4939	814		34.3939	1211		44.394	1613
34.4144	-472		33.1887	8		34.4144	420		34.5144	813		34.4144	1217		44.4145	1614
34.4349	-470		33.2081	10		34.4349	420		34.5349	809		34.4349	1204		44.435	1612
34.4553	-474		33.2276	10		34.4553	421		34.5553	814		34.4553	1210		44.4554	1612
34.4758	-470		33.247	12		34.4758	428		34.5758	808		34.4758	1204		44.4759	1613
34.4963	-462		33.2664	9		34.4963	424		34.5963	813		34.4963	1204		44.4964	1614
34.5167	-472		33.2859	10		34.5167	422		34.6167	813		34.5167	1208		44.5168	1616
34.5372	-462		33.3053	6		34.5372	420		34.6372	809		34.5372	1210		44.5373	1617
34.5576	-470		33.3248	9		34.5576	420		34.6576	809		34.5576	1205		44.5577	1614
34.5781	-468		33.3442	7		34.5781	421		34.6781	807		34.5781	1204		44.5782	1613
34.5986	-472		33.3636	7		34.5986	429		34.6986	810		34.5986	1207		44.5987	1615
34.619	-470		33.3831	8		34.619	427		34.719	810		34.619	1210		44.6191	1613
34.6395	-468		33.4025	9		34.6395	416		34.7395	806		34.6395	1206		44.6396	1613
34.66	-474		33.422	7		34.66	420		34.76	809		34.66	1208		44.6601	1613
34.6804	-468		33.4414	10		34.6804	417		34.7804	807		34.6804	1204		44.6805	1614
34.7009	-472		33.4608	8		34.7009	412		34.8009	811		34.7009	1202		44.701	1612
34.7213	-464		33.4803	8		34.7213	417		34.8214	813		34.7213	1204		44.7214	1616
34.7418	-470		33.4997	6		34.7418	421		34.8418	812		34.7418	1205		44.7419	1615
34.7623	-470		33.5192	9		34.7623	414		34.8623	812		34.7623	1207		44.7624	1614
34.7827	-472		33.5386	10		34.7827	419		34.8827	809		34.7827	1210		44.7828	1615
34.8032	-470		33.558	9		34.8032	408		34.9032	812		34.8032	1205		44.8033	1614
34.8237	-472		33.5775	9		34.8237	421		34.9237	811		34.8237	1210		44.8238	1615
34.8441	-466		33.5969	8		34.8441	407		34.9441	811		34.8441	1203		44.8442	1616
34.8646	-472		33.6164	10		34.8646	423		34.9646	812		34.8646	1207		44.8647	1617
34.885	-476		33.6358	9		34.885	413		34.9851	812		34.885	1207		44.8852	1616
34.9055	-474		33.6552	13		34.9055	411		35.0055	811		34.9055	1204		44.9056	1615
34.926	-476		33.6747	7		34.926	416		35.026	810		34.926	1205		44.9261	1616
34.9464	-482		33.6941	8		34.9464	409		35.0464	810		34.9464	1208		44.9465	1615
34.9669	-472		33.7136	10		34.9669	409		35.0669	810		34.9669	1204		44.967	1615
34.9874	-472		33.733	9		34.9874	409		35.0874	812		34.9874	1204		44.9875	1613
35.0078	-474		33.7524	10		35.0078	406		35.1078	810		35.0078	1205		45.0079	1612
35.0283	-474		33.7719	9		35.0283	413		35.1283	817		35.0283	1204		45.0284	1615
35.0487	-476		33.7913	12		35.0487	412		35.1487	810		35.0487	1205		45.0489	1616
35.0692	-478		33.8108	13		35.0692	415		35.1692	813		35.0692	1203		45.0693	1614
35.0897	-478		33.8302	15		35.0897	414		35.1897	811		35.0897	1204		45.0898	1618
35.1101	-474		33.8496	17		35.1101	413		35.2101	810		35.1101	1207		45.1102	1615
35.1306	-474		33.8691	17		35.1306	411		35.2306	809		35.1306	1204		45.1307	1621
35.1511	-472		33.8885	19		35.1511	412		35.2511	817		35.1511	1205		45.1512	1618
35.1715	-470		33.908	13		35.1715	408		35.2715	810		35.1715	1208		45.1716	1617
35.192	-478		33.9274	13		35.192	412		35.292	810		35.192	1202		45.1921	1619
35.2124	-480		33.9468	20		35.2124	411		35.3124	814		35.2124	1204		45.2126	1616
35.2329	-470		33.9663	18		35.2329	411		35.3329	814		35.2329	1208		45.233	1616
35.2534	-474		33.9857	17		35.2534	408		35.3534	810		35.2534	1205		45.2535	1616
35.2738	-478		34.0052	15		35.2738	408		35.3738	811		35.2738	1209		45.2739	1615
35.2943	-468		34.0246	17		35.2943	419		35.3943	814		35.2943	1204		45.2944	1616
35.3148	-466		34.044	13		35.3148	412		35.4148	813		35.3148	1204		45.3149	1616
35.3352	-470		34.0635	8		35.3352	413		35.4352	816		35.3352	1205		45.3353	1615
35.3557	-472		34.0829	8		35.3557	418		35.4557	816		35.3557	1204		45.3558	1615
35.3762	-470		34.1024	11		35.3762	421		35.4761	819		35.3762	1204		45.3762	1614
35.3966	-466		34.1218	11		35.3966	424		35.4966	819		35.3966	1207		45.3967	1613
35.4171	-474		34.1412	6		35.4171	424		35.5171	817		35.4171	1208		45.4172	1616
35.4375	-470		34.1607	9		35.4375	430		35.5375	817		35.4375	1207		45.4376	1616
35.458	-468		34.1801	9		35.458	428		35.558	824		35.458	1206		45.4581	1615
35.4785	-464		34.1996	7		35.4785	434		35.5785	820		35.4785	1210		45.4786	1615
35.4989	-466		34.219	8		35.4989	420		35.5989	827		35.4989	1207		45.499	1614
35.5194	-456		34.2384	9		35.5194	428		35.6194	817		35.5194	1212		45.5195	1615
35.5399	-458		34.2579	7		35.5399	427		35.6399	817		35.5399	1211		45.54	1614
35.5603	-466		34.2773	6		35.5603	416		35.6603	826		35.5603	1214		45.5604	1614
35.5808	-462		34.2968	6		35.5808	417		35.6808	814		35.5808	1215		45.5809	1612
35.6013	-470		34.3162	6		35.6013	412		35.7012	818		35.6013	1220		45.6013	1614
35.6217	-464		34.3356	6		35.6217	415		35.7217	818		35.6217	1224		45.6218	1614
35.6422	-466		34.3551	7		35.6422	414		35.7422	817		35.6422	1215		45.6423	1614
35.6626	-470		34.3745	6		35.6626	412		35.7626	821		35.6626	1219		45.6627	1615
35.6831	-472		34.3939	14		35.6831	415		35.7831	816		35.6831	1228		45.6832	1615
35.7036	-466		34.4134	9		35.7036	409		35.8036	812		35.7036	1218		45.7037	1613
35.724	-466		34.4328	8		35.724	413		35.824	811		35.724	1223		45.7241	1615
35.7445	-466		34.4523	13		35.7445	408		35.8445	816		35.7445	1221		45.7446	1614
35.7649	-474		34.4717	11		35.7649	410		35.865	814		35.7649	1212		45.7651	1615
35.7854	-472		34.4911	12		35.7854	414		35.8854	811		35.7854	1211		45.7855	1614
35.8059	-472		34.5106	8		35.8059	409		35.9059	811		35.8059	1213		45.806	1615
35.8263	-472		34.53	10		35.8263	414		35.9263	809		35.8263	1211		45.8264	1613
35.8468	-474		34.5495	8		35.8468	412		35.9468	806		35.8468	1210		45.8469	1615
35.8673	-470		34.5689	9		35.8673	407		35.9673	809		35.8673	1211		45.8674	1614
35.8877	-474		34.5883	8		35.8877	405		35.9877	811		35.8877	1208		45.8878	1615
35.9082	-472		34.6078	9		35.9082	411		36.0082	807		35.9082	1212		45.9083	1616
35.9286	-476		34.6272	11		35.9286	412		36.0286	808		35.9286	1208		45.9288	1615
35.9491	-464		34.6467	8		35.9491	410		36.0491	810		35.9491	1209		45.9492	1615
35.9696	-480		34.6661	5		35.9696	411		36.0696	807		35.9696	1210		45.9697	1616
35.99	-478		34.6855	6		35.99	405		36.09	808		35.99	1206		45.9901	1614
36.0105	-478		34.705	8		36.0105	406		36.1105	811		36.0105	1205		46.0106	1614
36.031	-474		34.7244	10		36.031	411		36.131	808		36.031	1204		46.0311	1617
36.0514	-468		34.7439	7		36.0514	407		36.1514	809		36.0514	1209		46.0515	1617
36.0719	-474		34.7633	12		36.0719	407		36.1719	812		36.0719	1204		46.072	1616
36.0924	-466		34.7827	7		36.0924	405		36.1923	807		36.0924	1212		46.0924	1619
36.1128	-476		34.8022	9		36.1128	410		36.2128	812		36.1128	1207		46.1129	1617
36.1333	-472		34.8216	8		36.1333	413		36.2333	813		36.1333	1204		46.1334	1618
36.1537	-476		34.8411	9		36.1537	411		36.2537	815		36.1537	1208		46.1538	1618
36.1742	-474		34.8605	11		36.1742	406		36.2742	809		36.1742	1203		46.1743	1618
36.1947	-474		34.8799	4		36.1947	409		36.2947	809		36.1947	1207		46.1948	1615
36.2151	-478		34.8994	5		36.2151	414		36.3151	811		36.2151	1209		46.2152	1614
36.2356	-478		34.9188	6		36.2356	410		36.3356	812		36.2356	1206		46.2357	1616
36.2561	-478		34.9383	5		36.2561	410		36.3561	812		36.2561	1207		46.2561	1616
36.2765	-474		34.9577	9		36.2765	407		36.3765	814		36.2765	1200		46.2766	1614
36.297	-474		34.9771	7		36.297	410		36.397	811		36.297	1210		46.2971	1618
36.3174	-472		34.9966	7		36.3174	408		36.4174	813		36.3174	1209		46.3175	1614
36.3379	-472		35.016	9		36.3379	406		36.4379	809		36.3379	1207		46.338	1615
36.3584	-476		35.0354	8		36.3584	412		36.4584	810		36.3584	1209		46.3585	1614
36.3788	-476		35.0549	5		36.3788	407		36.4788	810		36.3788	1212		46.3789	1617
36.3993	-478		35.0743	7		36.3993	409		36.4993	811		36.3993	1205		46.3994	1614
36.4198	-476		35.0938	6		36.4198	409		36.5198	808		36.4198	1208		46.4199	1615
36.4402	-470		35.1132	9		36.4402	417		36.5402	811		36.4402	1209		46.4403	1616
36.4607	-472		35.1326	6		36.4607	411		36.5607	810		36.4607	1208		46.4608	1615
36.4811	-478		35.1521	7		36.4811	409		36.5811	810		36.4811	1204		46.4812	1616
36.5016	-478		35.1715	7		36.5016	403		36.6016	809		36.5016	1204		46.5017	1617
36.5221	-476		35.191	9		36.5221	411		36.6221	811		36.5221	1205		46.5222	1615
36.5425	-476		35.2104	8		36.5425	407		36.6425	810		36.5425	1203		46.5426	1614
36.563	-478		35.2298	8		36.563	415		36.663	809		36.563	1205		46.5631	1615
36.5835	-474		35.2493	8		36.5835	407		36.6835	810		36.5835	1210		46.5836	1618
36.6039	-474		35.2687	9		36.6039	405		36.7039	809		36.6039	1205		46.604	1615
36.6244	-474		35.2882	3		36.6244	412		36.7244	809		36.6244	1209		46.6245	1617
36.6448	-478		35.3076	13		36.6448	411		36.7448	807		36.6448	1205		46.645	1617
36.6653	-476		35.327	13		36.6653	404		36.7653	812		36.6653	1201		46.6654	1617
36.6858	-476		35.3465	10		36.6858	413		36.7858	808		36.6858	1205		46.6859	1616
36.7062	-470		35.3659	9		36.7062	414		36.8062	813		36.7062	1205		46.7063	1615
36.7267	-470		35.3854	13		36.7267	411		36.8267	808		36.7267	1206		46.7268	1615
36.7472	-476		35.4048	14		36.7472	410		36.8472	808		36.7472	1206		46.7473	1616
36.7676	-468		35.4243	13		36.7676	404		36.8676	810		36.7676	1205		46.7677	1618
36.7881	-474		35.4437	12		36.7881	416		36.8881	810		36.7881	1209		46.7882	1618
36.8085	-476		35.4631	15		36.8085	413		36.9085	808		36.8085	1209		46.8087	1616
36.829	-476		35.4826	15		36.829	405		36.929	811		36.829	1203		46.8291	1619
36.8495	-474		35.502	20		36.8495	408		36.9495	811		36.8495	1210		46.8496	1618
36.8699	-476		35.5215	12		36.8699	408		36.9699	816		36.8699	1204		46.87	1614
36.8904	-472		35.5409	13		36.8904	412		36.9904	813		36.8904	1204		46.8905	1616
36.9109	-476		35.5603	11		36.9109	418		37.0109	813		36.9109	1204		46.911	1616
36.9313	-474		35.5798	10		36.9313	410		37.0313	811		36.9313	1205		46.9314	1616
36.9518	-476		35.5992	10		36.9518	417		37.0518	809		36.9518	1202		46.9519	1615
36.9723	-472		35.6186	6		36.9723	419		37.0722	811		36.9723	1203		46.9723	1613
36.9927	-474		35.6381	10		36.9927	417		37.0927	813		36.9927	1213		46.9928	1616
37.0132	-468		35.6575	11		37.0132	416		37.1132	810		37.0132	1206		47.0133	1614
37.0336	-474		35.677	8		37.0336	421		37.1336	809		37.0336	1202		47.0337	1615
37.0541	-472		35.6964	9		37.0541	423		37.1541	810		37.0541	1205		47.0542	1615
37.0746	-470		35.7158	8		37.0746	415		37.1746	811		37.0746	1204		47.0747	1613
37.095	-474		35.7353	7		37.095	421		37.195	811		37.095	1207		47.0951	1615
37.1155	-468		35.7547	6		37.1155	413		37.2155	818		37.1155	1203		47.1156	1611
37.136	-478		35.7742	7		37.136	410		37.236	811		37.136	1209		47.136	1615
37.1564	-470		35.7936	7		37.1564	414		37.2564	806		37.1564	1208		47.1565	1614
37.1769	-472		35.813	4		37.1769	421		37.2769	808		37.1769	1204		47.177	1614
37.1973	-476		35.8325	9		37.1973	422		37.2973	809		37.1973	1204		47.1974	1613
37.2178	-472		35.8519	5		37.2178	420		37.3178	808		37.2178	1203		47.2179	1615
37.2383	-472		35.8714	7		37.2383	409		37.3383	809		37.2383	1204		47.2384	1614
37.2587	-472		35.8908	8		37.2587	411		37.3587	808		37.2587	1205		47.2588	1615
37.2792	-472		35.9102	6		37.2792	412		37.3792	810		37.2792	1205		47.2793	1613
37.2997	-476		35.9297	7		37.2997	419		37.3997	810		37.2997	1206		47.2998	1614
37.3201	-474		35.9491	6		37.3201	415		37.4201	811		37.3201	1208		47.3202	1614
37.3406	-472		35.9686	5		37.3406	412		37.4406	808		37.3406	1205		47.3407	1616
37.361	-478		35.988	9		37.361	410		37.461	809		37.361	1207		47.3611	1614
37.3815	-472		36.0074	7		37.3815	411		37.4815	807		37.3815	1206		47.3816	1616
37.402	-474		36.0269	6		37.402	415		37.502	810		37.402	1205		47.4021	1614
37.4224	-474		36.0463	8		37.4224	417		37.5224	811		37.4224	1203		47.4225	1613
37.4429	-476		36.0658	7		37.4429	412		37.5429	810		37.4429	1207		47.443	1615
37.4634	-470		36.0852	8		37.4634	412		37.5634	808		37.4634	1203		47.4635	1613
37.4838	-474		36.1046	7		37.4838	406		37.5838	806		37.4838	1205		47.4839	1613
37.5043	-468		36.1241	6		37.5043	410		37.6043	808		37.5043	1203		47.5044	1613
37.5247	-472		36.1435	6		37.5247	411		37.6247	810		37.5247	1204		47.5248	1611
37.5452	-468		36.163	10		37.5452	410		37.6452	803		37.5452	1206		47.5453	1613
37.5657	-474		36.1824	7		37.5657	406		37.6657	807		37.5657	1201		47.5658	1615
37.5861	-476		36.2018	7		37.5861	406		37.6861	808		37.5861	1204		47.5862	1616
37.6066	-478		36.2213	6		37.6066	413		37.7066	807		37.6066	1205		47.6067	1614
37.6271	-472		36.2407	7		37.6271	417		37.7271	808		37.6271	1203		47.6272	1612
37.6475	-482		36.2602	6		37.6475	414		37.7475	810		37.6475	1205		47.6476	1612
37.668	-474		36.2796	6		37.668	408		37.768	812		37.668	1206		47.6681	1612
37.6885	-470		36.299	8		37.6885	406		37.7884	809		37.6885	1202		47.6885	1614
37.7089	-474		36.3185	6		37.7089	407		37.8089	809		37.7089	1206		47.709	1614
37.7294	-476		36.3379	10		37.7294	408		37.8294	808		37.7294	1207		47.7295	1616
37.7498	-474		36.3573	7		37.7498	410		37.8498	810		37.7498	1204		47.7499	1615
37.7703	-478		36.3768	9		37.7703	417		37.8703	804		37.7703	1203		47.7704	1615
37.7908	-472		36.3962	7		37.7908	412		37.8908	809		37.7908	1204		47.7909	1615
37.8112	-476		36.4157	8		37.8112	408		37.9112	810		37.8112	1206		47.8113	1615
37.8317	-476		36.4351	5		37.8317	407		37.9317	811		37.8317	1205		47.8318	1615
37.8522	-478		36.4545	7		37.8522	412		37.9522	806		37.8522	1207		47.8522	1616
37.8726	-478		36.474	10		37.8726	411		37.9726	811		37.8726	1206		47.8727	1615
37.8931	-472		36.4934	7		37.8931	413		37.9931	808		37.8931	1204		47.8932	1614
37.9135	-476		36.5129	7		37.9135	408		38.0135	810		37.9135	1202		47.9136	1617
37.934	-478		36.5323	7		37.934	409		38.034	808		37.934	1205		47.9341	1619
37.9545	-476		36.5517	8		37.9545	415		38.0545	808		37.9545	1204		47.9546	1618
37.9749	-472		36.5712	10		37.9749	411		38.0749	812		37.9749	1205		47.975	1618
37.9954	-478		36.5906	8		37.9954	416		38.0954	811		37.9954	1209		47.9955	1619
38.0159	-474		36.6101	8		38.0159	408		38.1159	807		38.0159	1210		48.0159	1619
38.0363	-470		36.6295	8		38.0363	410		38.1363	807		38.0363	1205		48.0364	1620
38.0568	-468		36.6489	8		38.0568	410		38.1568	810		38.0568	1200		48.0569	1618
38.0772	-474		36.6684	7		38.0772	415		38.1772	812		38.0772	1201		48.0773	1616
38.0977	-476		36.6878	8		38.0977	410		38.1977	806		38.0977	1204		48.0978	1615
38.1182	-474		36.7073	7		38.1182	406		38.2182	812		38.1182	1203		48.1183	1615
38.1386	-478		36.7267	9		38.1386	409		38.2386	807		38.1386	1202		48.1387	1614
38.1591	-476		36.7461	8		38.1591	405		38.2591	809		38.1591	1207		48.1592	1617
38.1795	-476		36.7656	6		38.1795	415		38.2796	814		38.1795	1207		48.1797	1613
38.2	-476		36.785	9		38.2	407		38.3	805		38.2	1205		48.2001	1614
38.2205	-478		36.8045	7		38.2205	411		38.3205	807		38.2205	1205		48.2206	1614
38.2409	-476		36.8239	7		38.2409	410		38.3409	812		38.2409	1206		48.241	1612
38.2614	-472		36.8433	7		38.2614	414		38.3614	808		38.2614	1203		48.2615	1613
38.2819	-472		36.8628	8		38.2819	413		38.3819	811		38.2819	1210		48.282	1612
38.3023	-480		36.8822	8		38.3023	413		38.4023	811		38.3023	1206		48.3024	1613
38.3228	-474		36.9017	9		38.3228	415		38.4228	814		38.3228	1206		48.3229	1612
38.3433	-478		36.9211	9		38.3433	405		38.4433	809		38.3433	1203		48.3434	1614
38.3637	-478		36.9405	8		38.3637	413		38.4637	808		38.3637	1207		48.3638	1613
38.3842	-474		36.96	10		38.3842	410		38.4842	808		38.3842	1204		48.3843	1613
38.4046	-478		36.9794	8		38.4046	405		38.5046	809		38.4046	1205		48.4047	1613
38.4251	-478		36.9989	11		38.4251	415		38.5251	807		38.4251	1210		48.4252	1613
38.4456	-476		37.0183	11		38.4456	412		38.5456	809		38.4456	1209		48.4457	1613
38.466	-474		37.0377	12		38.466	410		38.566	808		38.466	1206		48.4661	1612
38.4865	-476		37.0572	13		38.4865	409		38.5865	807		38.4865	1210		48.4866	1614
38.507	-472		37.0766	5		38.507	414		38.607	811		38.507	1206		48.5071	1616
38.5274	-478		37.096	10		38.5274	406		38.6274	811		38.5274	1208		48.5275	1614
38.5479	-474		37.1155	11		38.5479	411		38.6479	810		38.5479	1204		48.548	1616
38.5684	-478		37.1349	12		38.5684	409		38.6683	811		38.5684	1207		48.5684	1613
38.5888	-472		37.1544	9		38.5888	412		38.6888	805		38.5888	1207		48.5889	1615
38.6093	-476		37.1738	8		38.6093	411		38.7093	810		38.6093	1201		48.6094	1614
38.6297	-478		37.1932	7		38.6297	410		38.7297	811		38.6297	1204		48.6298	1616
38.6502	-474		37.2127	13		38.6502	407		38.7502	808		38.6502	1208		48.6503	1617
38.6707	-476		37.2321	9		38.6707	407		38.7707	808		38.6707	1208		48.6708	1616
38.6911	-472		37.2516	9		38.6911	408		38.7911	809		38.6911	1209		48.6912	1615
38.7116	-474		37.271	8		38.7116	410		38.8116	811		38.7116	1207		48.7117	1615
38.7321	-472		37.2904	6		38.7321	406		38.8321	813		38.7321	1210		48.7321	1618
38.7525	-472		37.3099	8		38.7525	412		38.8525	812		38.7525	1206		48.7526	1616
38.773	-480		37.3293	6		38.773	411		38.873	811		38.773	1206		48.7731	1618
38.7934	-470		37.3488	10		38.7934	407		38.8934	807		38.7934	1208		48.7935	1618
38.8139	-468		37.3682	7		38.8139	407		38.9139	808		38.8139	1207		48.814	1618
38.8344	-480		37.3877	5		38.8344	416		38.9344	807		38.8344	1206		48.8345	1619
38.8548	-472		37.4071	7		38.8548	408		38.9548	812		38.8548	1207		48.8549	1621
38.8753	-476		37.4265	6		38.8753	410		38.9753	809		38.8753	1208		48.8754	1620
38.8957	-472		37.446	4		38.8957	409		38.9958	807		38.8957	1205		48.8959	1615
38.9162	-474		37.4654	8		38.9162	412		39.0162	811		38.9162	1211		48.9163	1617
38.9367	-478		37.4849	8		38.9367	409		39.0367	809		38.9367	1207		48.9368	1622
38.9571	-476		37.5043	10		38.9571	413		39.0571	806		38.9571	1203		48.9572	1623
38.9776	-480		37.5237	6		38.9776	409		39.0776	806		38.9776	1207		48.9777	1622
38.9981	-480		37.5432	6		38.9981	408		39.0981	810		38.9981	1208		48.9982	1621
39.0185	-470		37.5626	7		39.0185	409		39.1185	811		39.0185	1203		49.0186	1623
39.039	-480		37.5821	4		39.039	408		39.139	808		39.039	1207		49.0391	1621
39.0594	-464		37.6015	6		39.0594	409		39.1594	805		39.0594	1203		49.0596	1618
39.0799	-472		37.6209	6		39.0799	409		39.1799	809		39.0799	1206		49.08	1619
39.1004	-480		37.6404	4		39.1004	415		39.2004	812		39.1004	1206		49.1005	1623
39.1208	-472		37.6598	8		39.1208	413		39.2208	806		39.1208	1201		49.1209	1621
39.1413	-474		37.6792	9		39.1413	412		39.2413	810		39.1413	1207		49.1414	1620
39.1618	-476		37.6987	6		39.1618	414		39.2618	806		39.1618	1206		49.1619	1618
39.1822	-470		37.7181	8		39.1822	412		39.2822	810		39.1822	1203		49.1823	1618
39.2027	-472		37.7376	8		39.2027	409		39.3027	807		39.2027	1210		49.2028	1620
39.2232	-474		37.757	6		39.2232	416		39.3231	807		39.2232	1205		49.2233	1621
39.2436	-474		37.7764	7		39.2436	408		39.3436	812		39.2436	1206		49.2437	1622
39.2641	-478		37.7959	5		39.2641	411		39.3641	806		39.2641	1206		49.2642	1619
39.2846	-474		37.8153	9		39.2846	413		39.3845	810		39.2846	1205		49.2846	1622
39.305	-474		37.8348	8		39.305	410		39.405	811		39.305	1203		49.3051	1621
39.3255	-474		37.8542	8		39.3255	411		39.4255	806		39.3255	1206		49.3256	1618
39.3459	-472		37.8736	6		39.3459	413		39.4459	811		39.3459	1212		49.346	1621
39.3664	-476		37.8931	8		39.3664	409		39.4664	810		39.3664	1207		49.3665	1616
39.3869	-474		37.9125	4		39.3869	411		39.4869	814		39.3869	1205		49.387	1618
39.4073	-478		37.932	6		39.4073	407		39.5073	811		39.4073	1208		49.4074	1619
39.4278	-476		37.9514	4		39.4278	408		39.5278	810		39.4278	1209		49.4279	1619
39.4483	-476		37.9708	4		39.4483	417		39.5483	812		39.4483	1205		49.4483	1619
39.4687	-474		37.9903	8		39.4687	412		39.5687	810		39.4687	1208		49.4688	1620
39.4892	-470		38.0097	6		39.4892	411		39.5892	811		39.4892	1206		49.4893	1620
39.5096	-474		38.0292	6		39.5096	414		39.6096	807		39.5096	1205		49.5097	1620
39.5301	-476		38.0486	8		39.5301	408		39.6301	811		39.5301	1205		49.5302	1618
39.5506	-474		38.068	6		39.5506	404		39.6506	811		39.5506	1210		49.5507	1620
39.571	-478		38.0875	5		39.571	413		39.671	812		39.571	1203		49.5711	1618
39.5915	-476		38.1069	5		39.5915	408		39.6915	812		39.5915	1208		49.5916	1619
39.612	-476		38.1264	7		39.612	418		39.712	809		39.612	1209		49.6121	1621
39.6324	-478		38.1458	8		39.6324	408		39.7324	811		39.6324	1205		49.6325	1618
39.6529	-476		38.1652	5		39.6529	408		39.7529	809		39.6529	1205		49.653	1616
39.6733	-472		38.1847	6		39.6733	410		39.7733	815		39.6733	1206		49.6734	1618
39.6938	-472		38.2041	6		39.6938	420		39.7938	809		39.6938	1208		49.6939	1620
39.7143	-478		38.2236	7		39.7143	412		39.8143	811		39.7143	1204		49.7144	1620
39.7347	-472		38.243	5		39.7347	418		39.8347	813		39.7347	1208		49.7348	1618
39.7552	-472		38.2624	4		39.7552	415		39.8552	809		39.7552	1203		49.7553	1617
39.7756	-472		38.2819	2		39.7756	417		39.8757	809		39.7756	1205		49.7758	1620
39.7961	-474		38.3013	6		39.7961	416		39.8961	809		39.7961	1211		49.7962	1619
39.8166	-472		38.3207	9		39.8166	413		39.9166	808		39.8166	1205		49.8167	1618
39.837	-476		38.3402	9		39.837	413		39.937	809		39.837	1206		49.8371	1615
39.8575	-470		38.3596	7		39.8575	412		39.9575	813		39.8575	1205		49.8576	1618
39.878	-468		38.3791	4		39.878	408		39.978	809		39.878	1211		49.8781	1618
39.8984	-470		38.3985	3		39.8984	413		39.9984	807		39.8984	1206		49.8985	1619
39.9189	-472		38.4179	10		39.9189	416		40.0189	809		39.9189	1209		49.919	1618
39.9393	-468		38.4374	8		39.9393	410		40.0393	812		39.9393	1208		49.9395	1618
39.9598	-468		38.4568	4		39.9598	415		40.0598	811		39.9598	1206		49.9599	1620
39.9803	-474		38.4763	8		39.9803	411		40.0803	812		39.9803	1206		49.9804	1620
40.0007	-464		38.4957	4		40.0007	418		40.1007	808		40.0007	1208		50.0008	1617
40.0212	-472		38.5151	7		40.0212	420		40.1212	816		40.0212	1210		50.0213	1621
40.0417	-474		38.5346	5		40.0417	415		40.1417	813		40.0417	1207		50.0418	1618
40.0621	-476		38.554	6		40.0621	412		40.1621	812		40.0621	1207		50.0622	1618
40.0826	-470		38.5735	8		40.0826	410		40.1826	811		40.0826	1205		50.0827	1619
40.1031	-472		38.5929	7		40.1031	414		40.2031	807		40.1031	1203		50.1032	1618
40.1235	-468		38.6123	5		40.1235	412		40.2235	814		40.1235	1208		50.1236	1620
40.144	-472		38.6318	6		40.144	420		40.244	814		40.144	1204		50.1441	1619
40.1644	-476		38.6512	5		40.1644	413		40.2644	814		40.1644	1214		50.1645	1618
40.1849	-474		38.6707	8		40.1849	417		40.2849	815		40.1849	1203		50.185	1618
40.2054	-476		38.6901	6		40.2054	411		40.3054	818		40.2054	1212		50.2055	1620
40.2258	-472		38.7096	5		40.2258	412		40.3258	812		40.2258	1211		50.2259	1619
40.2463	-470		38.729	7		40.2463	421		40.3463	808		40.2463	1206		50.2464	1621
40.2668	-476		38.7484	6		40.2668	423		40.3668	815		40.2668	1211		50.2669	1619
40.2872	-466		38.7679	5		40.2872	407		40.3872	814		40.2872	1209		50.2873	1622
40.3077	-470		38.7873	7		40.3077	415		40.4077	813		40.3077	1206		50.3078	1619
40.3281	-472		38.8067	7		40.3281	416		40.4282	813		40.3281	1213		50.3282	1620
40.3486	-478		38.8262	6		40.3486	409		40.4486	814		40.3486	1205		50.3487	1622
40.3691	-472		38.8456	8		40.3691	411		40.4691	816		40.3691	1209		50.3692	1620
40.3895	-470		38.8651	4		40.3895	421		40.4895	815		40.3895	1208		50.3896	1621
40.41	-482		38.8845	4		40.41	414		40.51	814		40.41	1210		50.4101	1621
40.4305	-470		38.9039	5		40.4305	418		40.5305	816		40.4305	1211		50.4306	1621
40.4509	-470		38.9234	6		40.4509	414		40.5509	819		40.4509	1211		50.451	1624
40.4714	-468		38.9428	6		40.4714	425		40.5714	815		40.4714	1208		50.4715	1626
40.4918	-472		38.9623	4		40.4918	414		40.5919	824		40.4918	1208		50.492	1623
40.5123	-474		38.9817	6		40.5123	420		40.6123	827		40.5123	1213		50.5124	1626
40.5328	-472		39.0011	6		40.5328	425		40.6328	822		40.5328	1211		50.5329	1630
40.5532	-470		39.0206	3		40.5532	419		40.6532	831		40.5532	1211		50.5533	1631
40.5737	-462		39.04	7		40.5737	420		40.6737	834		40.5737	1212		50.5738	1631
40.5942	-466		39.0595	8		40.5942	419		40.6942	833		40.5942	1214		50.5943	1634
40.6146	-472		39.0789	8		40.6146	413		40.7146	846		40.6146	1214		50.6147	1638
40.6351	-464		39.0983	7		40.6351	419		40.7351	847		40.6351	1210		50.6352	1643
40.6555	-464		39.1178	4		40.6555	413		40.7555	865		40.6555	1215		50.6557	1646
40.676	-458		39.1372	6		40.676	424		40.776	857		40.676	1217		50.6761	1654
40.6965	-462		39.1567	7		40.6965	428		40.7965	870		40.6965	1219		50.6966	1660
40.7169	-464		39.1761	7		40.7169	424		40.8169	871		40.7169	1215		50.717	1672
40.7374	-464		39.1955	7		40.7374	433		40.8374	878		40.7374	1233		50.7375	1684
40.7579	-454		39.215	6		40.7579	426		40.8579	887		40.7579	1237		50.758	1697
40.7783	-456		39.2344	7		40.7783	428		40.8783	897		40.7783	1240		50.7784	1715
40.7988	-452		39.2539	5		40.7988	441		40.8988	886		40.7988	1238		50.7989	1740
40.8192	-440		39.2733	6		40.8192	441		40.9192	877		40.8192	1251		50.8194	1759
40.8397	-434		39.2927	6		40.8397	431		40.9397	891		40.8397	1259		50.8398	1763
40.8602	-428		39.3122	6		40.8602	443		40.9602	884		40.8602	1285		50.8603	1792
40.8806	-442		39.3316	10		40.8806	447		40.9806	898		40.8806	1280		50.8807	1801
40.9011	-434		39.3511	9		40.9011	442		41.0011	887		40.9011	1285		50.9012	1817
40.9216	-426		39.3705	6		40.9216	461		41.0216	888		40.9216	1287		50.9217	1824
40.942	-422		39.3899	7		40.942	460		41.042	893		40.942	1287		50.9421	1836
40.9625	-422		39.4094	4		40.9625	474		41.0625	897		40.9625	1277		50.9626	1855
40.983	-404		39.4288	5		40.983	507		41.0829	907		40.983	1306		50.983	1841
41.0034	-404		39.4483	6		41.0034	518		41.1034	894		41.0034	1268		51.0035	1861
41.0239	-386		39.4677	8		41.0239	571		41.1239	890		41.0239	1282		51.024	1861
41.0443	-376		39.4871	7		41.0443	580		41.1443	892		41.0443	1276		51.0444	1877
41.0648	-316		39.5066	7		41.0648	694		41.1648	901		41.0648	1267		51.0649	1881
41.0853	-306		39.526	5		41.0853	713		41.1853	898		41.0853	1274		51.0854	1882
41.1057	-274		39.5455	7		41.1057	728		41.2057	901		41.1057	1266		51.1058	1877
41.1262	-300		39.5649	5		41.1262	739		41.2262	896		41.1262	1279		51.1263	1892
41.1467	-260		39.5843	8		41.1467	703		41.2467	885		41.1467	1267		51.1468	1896
41.1671	-312		39.6038	9		41.1671	713		41.2671	873		41.1671	1269		51.1672	1918
41.1876	-300		39.6232	7		41.1876	730		41.2876	895		41.1876	1278		51.1877	1928
41.2081	-294		39.6427	7		41.2081	729		41.308	898		41.2081	1272		51.2081	1958
41.2285	-290		39.6621	8		41.2285	707		41.3285	897		41.2285	1274		51.2286	1984
41.249	-308		39.6815	11		41.249	669		41.349	906		41.249	1264		51.2491	2022
41.2694	-322		39.701	8		41.2694	616		41.3694	902		41.2694	1272		51.2695	2055
41.2899	-340		39.7204	5		41.2899	589		41.3899	904		41.2899	1271		51.29	2080
41.3104	-330		39.7398	6		41.3104	572		41.4104	895		41.3104	1275		51.3105	2125
41.3308	-352		39.7593	8		41.3308	543		41.4308	916		41.3308	1270		51.3309	2153
41.3513	-380		39.7787	8		41.3513	551		41.4513	925		41.3513	1269		51.3514	2162
41.3717	-360		39.7982	6		41.3717	518		41.4718	948		41.3717	1287		51.3719	2161
41.3922	-364		39.8176	6		41.3922	503		41.4922	942		41.3922	1286		51.3923	2150
41.4127	-370		39.837	5		41.4127	485		41.5127	936		41.4127	1288		51.4128	2127
41.4331	-392		39.8565	8		41.4331	472		41.5331	966		41.4331	1303		51.4332	2084
41.4536	-380		39.8759	8		41.4536	477		41.5536	956		41.4536	1303		51.4537	2041
41.4741	-402		39.8954	8		41.4741	444		41.5741	951		41.4741	1313		51.4742	2011
41.4945	-396		39.9148	6		41.4945	452		41.5945	957		41.4945	1335		51.4946	1974
41.515	-410		39.9342	8		41.515	446		41.615	947		41.515	1346		51.5151	1934
41.5354	-420		39.9537	11		41.5354	449		41.6354	949		41.5354	1377		51.5356	1916
41.5559	-416		39.9731	8		41.5559	436		41.6559	924		41.5559	1389		51.556	1855
41.5764	-412		39.9926	7		41.5764	430		41.6764	915		41.5764	1401		51.5765	1810
41.5968	-424		40.012	7		41.5968	443		41.6968	903		41.5968	1393		51.5969	1792
41.6173	-430		40.0314	7		41.6173	449		41.7173	891		41.6173	1371		51.6174	1743
41.6378	-428		40.0509	6		41.6378	435		41.7378	878		41.6378	1363		51.6379	1726
41.6582	-442		40.0703	7		41.6582	439		41.7582	867		41.6582	1361		51.6583	1697
41.6787	-426		40.0898	8		41.6787	425		41.7787	865		41.6787	1350		51.6788	1688
41.6992	-436		40.1092	8		41.6992	421		41.7991	841		41.6992	1309		51.6992	1677
41.7196	-446		40.1286	7		41.7196	422		41.8196	841		41.7196	1304		51.7197	1670
41.7401	-422		40.1481	11		41.7401	428		41.8401	838		41.7401	1289		51.7402	1662
41.7605	-444		40.1675	8		41.7605	421		41.8605	824		41.7605	1274		51.7606	1653
41.781	-448		40.187	9		41.781	419		41.881	838		41.781	1263		51.7811	1645
41.8015	-450		40.2064	6		41.8015	421		41.9015	829		41.8015	1255		51.8016	1644
41.8219	-456		40.2258	7		41.8219	423		41.9219	822		41.8219	1239		51.822	1639
41.8424	-456		40.2453	7		41.8424	420		41.9424	820		41.8424	1238		51.8425	1638
41.8629	-456		40.2647	7		41.8629	416		41.9629	819		41.8629	1236		51.863	1633
41.8833	-452		40.2842	9		41.8833	415		41.9833	816		41.8833	1240		51.8834	1634
41.9038	-474		40.3036	7		41.9038	415		42.0038	815		41.9038	1231		51.9039	1632
41.9242	-462		40.323	8		41.9242	415		42.0242	819		41.9242	1223		51.9243	1629
41.9447	-460		40.3425	9		41.9447	421		42.0447	817		41.9447	1226		51.9448	1624
41.9652	-460		40.3619	9		41.9652	417		42.0652	815		41.9652	1222		51.9653	1626
41.9856	-468		40.3814	11		41.9856	418		42.0856	815		41.9856	1217		51.9857	1625
42.0061	-462		40.4008	8		42.0061	417		42.1061	815		42.0061	1219		52.0062	1622
42.0266	-470		40.4202	6		42.0266	412		42.1266	810		42.0266	1212		52.0267	1626
42.047	-466		40.4397	10		42.047	417		42.147	812		42.047	1219		52.0471	1621
42.0675	-458		40.4591	11		42.0675	422		42.1675	814		42.0675	1213		52.0676	1625
42.0879	-472		40.4785	8		42.0879	417		42.188	812		42.0879	1217		52.0881	1626
42.1084	-458		40.498	8		42.1084	427		42.2084	810		42.1084	1210		52.1085	1620
42.1289	-462		40.5174	10		42.1289	426		42.2289	811		42.1289	1212		52.129	1622
42.1493	-466		40.5369	10		42.1493	415		42.2493	811		42.1493	1210		52.1494	1617
42.1698	-468		40.5563	12		42.1698	428		42.2698	811		42.1698	1218		52.1699	1620
42.1903	-472		40.5757	11		42.1903	424		42.2903	816		42.1903	1205		52.1904	1622
42.2107	-466		40.5952	12		42.2107	422		42.3107	814		42.2107	1213		52.2108	1619
42.2312	-464		40.6146	9		42.2312	428		42.3312	812		42.2312	1206		52.2313	1619
42.2516	-466		40.6341	10		42.2516	424		42.3516	808		42.2516	1209		52.2518	1620
42.2721	-466		40.6535	10		42.2721	421		42.3721	812		42.2721	1212		52.2722	1620
42.2926	-468		40.673	8		42.2926	421		42.3926	814		42.2926	1206		52.2927	1618
42.313	-466		40.6924	11		42.313	426		42.413	812		42.313	1210		52.3131	1618
42.3335	-472		40.7118	16		42.3335	417		42.4335	809		42.3335	1211		52.3336	1619
42.354	-468		40.7313	16		42.354	423		42.454	810		42.354	1206		52.3541	1617
42.3744	-470		40.7507	17		42.3744	423		42.4744	816		42.3744	1207		52.3745	1620
42.3949	-470		40.7702	15		42.3949	422		42.4949	815		42.3949	1212		52.395	1618
42.4153	-468		40.7896	18		42.4153	429		42.5153	812		42.4153	1211		52.4154	1618
42.4358	-472		40.809	19		42.4358	422		42.5358	812		42.4358	1210		52.4359	1619
42.4563	-468		40.8285	24		42.4563	424		42.5563	812		42.4563	1208		52.4564	1616
42.4767	-460		40.8479	24		42.4767	430		42.5767	810		42.4767	1211		52.4768	1618
42.4972	-470		40.8673	31		42.4972	429		42.5972	814		42.4972	1205		52.4973	1617
42.5177	-464		40.8868	31		42.5177	418		42.6177	811		42.5177	1204		52.5178	1617
42.5381	-466		40.9062	35		42.5381	421		42.6381	811		42.5381	1207		52.5382	1619
42.5586	-468		40.9257	34		42.5586	422		42.6586	812		42.5586	1211		52.5587	1616
42.5791	-464		40.9451	44		42.5791	422		42.679	814		42.5791	1207		52.5791	1616
42.5995	-464		40.9645	47		42.5995	420		42.6995	813		42.5995	1203		52.5996	1618
42.62	-462		40.984	57		42.62	422		42.72	812		42.62	1211		52.6201	1617
42.6404	-474		41.0034	73		42.6404	427		42.7404	814		42.6404	1211		52.6405	1618
42.6609	-470		41.0229	91		42.6609	416		42.7609	810		42.6609	1205		52.661	1617
42.6814	-468		41.0423	123		42.6814	418		42.7814	813		42.6814	1209		52.6815	1619
42.7018	-470		41.0617	166		42.7018	429		42.8018	808		42.7018	1210		52.7019	1614
42.7223	-472		41.0812	193		42.7223	426		42.8223	815		42.7223	1204		52.7224	1615
42.7428	-466		41.1006	229		42.7428	420		42.8428	816		42.7428	1212		52.7428	1619
42.7632	-472		41.1201	209		42.7632	420		42.8632	809		42.7632	1213		52.7633	1616
42.7837	-466		41.1395	209		42.7837	415		42.8837	810		42.7837	1215		52.7838	1613
42.8041	-462		41.1589	196		42.8041	431		42.9041	816		42.8041	1208		52.8042	1617
42.8246	-464		41.1784	208		42.8246	427		42.9246	814		42.8246	1213		52.8247	1616
42.8451	-468		41.1978	202		42.8451	426		42.9451	815		42.8451	1216		52.8452	1616
42.8655	-468		41.2173	202		42.8655	430		42.9655	814		42.8655	1206		52.8656	1614
42.886	-472		41.2367	179		42.886	424		42.986	812		42.886	1211		52.8861	1617
42.9065	-464		41.2561	155		42.9065	431		43.0065	814		42.9065	1208		52.9066	1617
42.9269	-464		41.2756	132		42.9269	424		43.0269	815		42.9269	1207		52.927	1615
42.9474	-472		41.295	111		42.9474	420		43.0474	818		42.9474	1206		52.9475	1618
42.9678	-462		41.3145	97		42.9678	429		43.0678	812		42.9678	1209		52.9679	1616
42.9883	-464		41.3339	89		42.9883	432		43.0883	813		42.9883	1210		52.9884	1615
43.0088	-466		41.3533	72		43.0088	428		43.1088	816		43.0088	1211		53.0089	1614
43.0292	-456		41.3728	56		43.0292	429		43.1292	816		43.0292	1207		53.0293	1615
43.0497	-466		41.3922	48		43.0497	439		43.1497	812		43.0497	1206		53.0498	1616
43.0702	-462		41.4117	45		43.0702	442		43.1702	812		43.0702	1206		53.0703	1617
43.0906	-456		41.4311	36		43.0906	434		43.1906	814		43.0906	1207		53.0907	1616
43.1111	-466		41.4505	32		43.1111	442		43.2111	812		43.1111	1210		53.1112	1615
43.1315	-460		41.47	28		43.1315	431		43.2315	814		43.1315	1210		53.1317	1616
43.152	-462		41.4894	27		43.152	453		43.252	818		43.152	1211		53.1521	1614
43.1725	-470		41.5089	25		43.1725	423		43.2725	815		43.1725	1204		53.1726	1616
43.1929	-462		41.5283	23		43.1929	435		43.2929	815		43.1929	1204		53.193	1616
43.2134	-460		41.5477	20		43.2134	435		43.3134	811		43.2134	1207		53.2135	1614
43.2339	-466		41.5672	16		43.2339	439		43.3339	812		43.2339	1208		53.234	1614
43.2543	-460		41.5866	21		43.2543	429		43.3543	811		43.2543	1208		53.2544	1618
43.2748	-464		41.6061	17		43.2748	430		43.3748	813		43.2748	1207		53.2749	1616
43.2953	-460		41.6255	16		43.2953	426		43.3952	807		43.2953	1204		53.2953	1616
43.3157	-474		41.6449	17		43.3157	424		43.4157	809		43.3157	1213		53.3158	1614
43.3362	-462		41.6644	11		43.3362	424		43.4362	813		43.3362	1205		53.3363	1613
43.3566	-466		41.6838	10		43.3566	427		43.4566	812		43.3566	1210		53.3567	1617
43.3771	-460		41.7032	16		43.3771	422		43.4771	809		43.3771	1206		53.3772	1615
43.3976	-472		41.7227	15		43.3976	422		43.4976	806		43.3976	1204		53.3977	1616
43.418	-470		41.7421	12		43.418	418		43.518	806		43.418	1205		53.4181	1616
43.4385	-466		41.7616	12		43.4385	419		43.5385	811		43.4385	1206		53.4386	1619
43.459	-468		41.781	10		43.459	419		43.559	809		43.459	1209		53.459	1616
43.4794	-458		41.8004	13		43.4794	410		43.5794	811		43.4794	1207		53.4795	1615
43.4999	-474		41.8199	10		43.4999	422		43.5999	811		43.4999	1209		53.5	1616
43.5203	-474		41.8393	10		43.5203	414		43.6203	809		43.5203	1207		53.5204	1615
43.5408	-474		41.8588	11		43.5408	415		43.6408	811		43.5408	1204		53.5409	1616
43.5613	-468		41.8782	9		43.5613	412		43.6613	809		43.5613	1207		53.5614	1618
43.5817	-472		41.8976	11		43.5817	415		43.6817	810		43.5817	1211		53.5818	1617
43.6022	-468		41.9171	13		43.6022	424		43.7022	813		43.6022	1206		53.6023	1617
43.6227	-472		41.9365	11		43.6227	414		43.7227	811		43.6227	1210		53.6228	1616
43.6431	-470		41.956	8		43.6431	410		43.7431	809		43.6431	1212		53.6432	1617
43.6636	-472		41.9754	10		43.6636	422		43.7636	809		43.6636	1206		53.6637	1615
43.684	-474		41.9948	9		43.684	412		43.784	815		43.684	1202		53.6841	1614
43.7045	-474		42.0143	9		43.7045	412		43.8045	816		43.7045	1206		53.7046	1615
43.725	-470		42.0337	10		43.725	413		43.825	810		43.725	1205		53.7251	1617
43.7454	-474		42.0532	11		43.7454	416		43.8454	813		43.7454	1203		53.7455	1617
43.7659	-472		42.0726	10		43.7659	410		43.8659	811		43.7659	1203		53.766	1616
43.7863	-468		42.092	8		43.7863	411		43.8864	812		43.7863	1210		53.7865	1617
43.8068	-474		42.1115	8		43.8068	413		43.9068	816		43.8068	1211		53.8069	1616
43.8273	-478		42.1309	6		43.8273	415		43.9273	811		43.8273	1211		53.8274	1615
43.8477	-466		42.1504	9		43.8477	419		43.9477	810		43.8477	1206		53.8478	1616
43.8682	-474		42.1698	6		43.8682	415		43.9682	809		43.8682	1202		53.8683	1616
43.8887	-476		42.1892	10		43.8887	417		43.9887	810		43.8887	1208		53.8888	1616
43.9091	-476		42.2087	10		43.9091	413		44.0091	811		43.9091	1208		53.9092	1617
43.9296	-476		42.2281	9		43.9296	411		44.0296	813		43.9296	1208		53.9297	1615
43.9501	-478		42.2476	11		43.9501	405		44.0501	808		43.9501	1208		53.9502	1615
43.9705	-478		42.267	9		43.9705	419		44.0705	814		43.9705	1209		53.9706	1616
43.991	-476		42.2864	18		43.991	407		44.091	810		43.991	1204		53.9911	1614
44.0114	-474		42.3059	9		44.0114	411		44.1114	810		44.0114	1212		54.0115	1615
44.0319	-476		42.3253	12		44.0319	409		44.1319	808		44.0319	1204		54.032	1616
44.0524	-474		42.3448	15		44.0524	410		44.1524	808		44.0524	1210		54.0525	1614
44.0728	-474		42.3642	9		44.0728	411		44.1728	808		44.0728	1208		54.0729	1614
44.0933	-476		42.3836	14		44.0933	412		44.1933	811		44.0933	1206		54.0934	1613
44.1138	-472		42.4031	10		44.1138	410		44.2138	810		44.1138	1206		54.1139	1614
44.1342	-478		42.4225	14		44.1342	411		44.2342	805		44.1342	1211		54.1343	1613
44.1547	-464		42.442	15		44.1547	416		44.2547	810		44.1547	1213		54.1548	1616
44.1752	-472		42.4614	12		44.1752	411		44.2751	811		44.1752	1205		54.1752	1614
44.1956	-472		42.4808	14		44.1956	419		44.2956	809		44.1956	1211		54.1957	1613
44.2161	-476		42.5003	13		44.2161	414		44.3161	811		44.2161	1205		54.2162	1614
44.2365	-476		42.5197	15		44.2365	415		44.3365	808		44.2365	1213		54.2366	1616
44.257	-476		42.5391	13		44.257	409		44.357	808		44.257	1206		54.2571	1614
44.2775	-474		42.5586	14		44.2775	416		44.3775	808		44.2775	1208		54.2776	1613
44.2979	-474		42.578	9		44.2979	419		44.3979	809		44.2979	1209		54.298	1613
44.3184	-464		42.5975	12		44.3184	412		44.4184	808		44.3184	1207		54.3185	1613
44.3389	-478		42.6169	13		44.3389	409		44.4389	806		44.3389	1206		54.3389	1613
44.3593	-478		42.6364	14		44.3593	414		44.4593	810		44.3593	1203		54.3594	1613
44.3798	-472		42.6558	16		44.3798	422		44.4798	811		44.3798	1209		54.3799	1614
44.4002	-478		42.6752	14		44.4002	410		44.5002	809		44.4002	1212		54.4003	1614
44.4207	-474		42.6947	15		44.4207	418		44.5207	807		44.4207	1208		54.4208	1614
44.4412	-466		42.7141	11		44.4412	412		44.5412	810		44.4412	1208		54.4413	1615
44.4616	-468		42.7336	14		44.4616	418		44.5616	807		44.4616	1206		54.4617	1615
44.4821	-476		42.753	12		44.4821	411		44.5821	808		44.4821	1204		54.4822	1612
44.5025	-472		42.7724	12		44.5025	423		44.6026	806		44.5025	1210		54.5027	1614
44.523	-468		42.7919	17		44.523	416		44.623	808		44.523	1209		54.5231	1613
44.5435	-472		42.8113	19		44.5435	413		44.6435	810		44.5435	1207		54.5436	1613
44.5639	-470		42.8308	14		44.5639	408		44.6639	810		44.5639	1203		54.564	1615
44.5844	-468		42.8502	17		44.5844	407		44.6844	810		44.5844	1205		54.5845	1612
44.6049	-466		42.8696	17		44.6049	422		44.7049	807		44.6049	1207		54.605	1617
44.6253	-472		42.8891	19		44.6253	418		44.7253	812		44.6253	1204		54.6254	1615
44.6458	-472		42.9085	23		44.6458	413		44.7458	809		44.6458	1206		54.6459	1615
44.6663	-468		42.928	24		44.6663	408		44.7662	811		44.6663	1207		54.6664	1614
44.6867	-472		42.9474	24		44.6867	416		44.7867	809		44.6867	1207		54.6868	1613
44.7072	-470		42.9668	19		44.7072	421		44.8072	804		44.7072	1208		54.7073	1615
44.7276	-466		42.9863	30		44.7276	417		44.8276	812		44.7276	1206		54.7277	1613
44.7481	-470		43.0057	31		44.7481	420		44.8481	808		44.7481	1206		54.7482	1612
44.7686	-470		43.0251	33		44.7686	414		44.8686	809		44.7686	1209		54.7687	1614
44.789	-470		43.0446	21		44.789	415		44.889	807		44.789	1208		54.7891	1615
44.8095	-470		43.064	29		44.8095	415		44.9095	807		44.8095	1205		54.8096	1616
44.83	-474		43.0835	24		44.83	412		44.93	810		44.83	1207		54.8301	1614
44.8504	-472		43.1029	21		44.8504	422		44.9504	810		44.8504	1202		54.8505	1615
44.8709	-472		43.1223	29		44.8709	418		44.9709	811		44.8709	1206		54.871	1616
44.8914	-470		43.1418	25		44.8914	420		44.9913	808		44.8914	1208		54.8914	1614
44.9118	-478		43.1612	23		44.9118	416		45.0118	812		44.9118	1205		54.9119	1614
44.9323	-470		43.1807	19		44.9323	413		45.0323	809		44.9323	1205		54.9324	1615
44.9527	-468		43.2001	27		44.9527	418		45.0527	810		44.9527	1206		54.9528	1613
44.9732	-470		43.2195	28		44.9732	419		45.0732	809		44.9732	1206		54.9733	1613
44.9937	-470		43.239	18		44.9937	417		45.0937	810		44.9937	1204		54.9938	1614
45.0141	-462		43.2584	19		45.0141	412		45.1141	814		45.0141	1210		55.0142	1612
45.0346	-464		43.2779	19		45.0346	419		45.1346	812		45.0346	1204		55.0347	1612
45.0551	-476		43.2973	18		45.0551	412		45.1551	811		45.0551	1208		55.0551	1615
45.0755	-468		43.3167	19		45.0755	414		45.1755	811		45.0755	1210		55.0756	1615
45.096	-470		43.3362	14		45.096	413		45.196	811		45.096	1205		55.0961	1615
45.1164	-468		43.3556	16		45.1164	419		45.2164	808		45.1164	1207		55.1165	1614
45.1369	-468		43.3751	14		45.1369	413		45.2369	811		45.1369	1209		55.137	1612
45.1574	-470		43.3945	15		45.1574	411		45.2574	815		45.1574	1204		55.1575	1614
45.1778	-472		43.4139	11		45.1778	415		45.2778	810		45.1778	1207		55.1779	1612
45.1983	-470		43.4334	17		45.1983	414		45.2983	811		45.1983	1204		55.1984	1614
45.2188	-472		43.4528	12		45.2188	417		45.3188	812		45.2188	1211		55.2189	1614
45.2392	-478		43.4723	8		45.2392	414		45.3392	805		45.2392	1208		55.2393	1614
45.2597	-472		43.4917	7		45.2597	421		45.3597	807		45.2597	1207		55.2598	1615
45.2801	-468		43.5111	10		45.2801	409		45.3801	810		45.2801	1205		55.2802	1612
45.3006	-472		43.5306	9		45.3006	414		45.4006	806		45.3006	1204		55.3007	1613
45.3211	-472		43.55	11		45.3211	416		45.4211	807		45.3211	1205		55.3212	1614
45.3415	-478		43.5695	8		45.3415	416		45.4415	805		45.3415	1215		55.3416	1614
45.362	-478		43.5889	9		45.362	419		45.462	807		45.362	1205		55.3621	1613
45.3824	-472		43.6083	9		45.3824	410		45.4825	809		45.3824	1207		55.3826	1613
45.4029	-478		43.6278	10		45.4029	418		45.5029	804		45.4029	1211		55.403	1615
45.4234	-476		43.6472	8		45.4234	408		45.5234	805		45.4234	1204		55.4235	1612
45.4438	-474		43.6666	11		45.4438	406		45.5438	811		45.4438	1209		55.4439	1614
45.4643	-474		43.6861	8		45.4643	412		45.5643	808		45.4643	1205		55.4644	1613
45.4848	-474		43.7055	6		45.4848	412		45.5848	813		45.4848	1207		55.4849	1615
45.5052	-476		43.725	7		45.5052	410		45.6052	804		45.5052	1204		55.5053	1614
45.5257	-478		43.7444	11		45.5257	415		45.6257	807		45.5257	1205		55.5258	1612
45.5461	-478		43.7638	8		45.5461	413		45.6462	808		45.5461	1208		55.5463	1613
45.5666	-470		43.7833	5		45.5666	412		45.6666	808		45.5666	1208		55.5667	1613
45.5871	-474		43.8027	10		45.5871	410		45.6871	811		45.5871	1204		55.5872	1612
45.6075	-472		43.8222	6		45.6075	410		45.7075	808		45.6075	1204		55.6076	1612
45.628	-472		43.8416	6		45.628	412		45.728	808		45.628	1205		55.6281	1613
45.6485	-474		43.861	9		45.6485	415		45.7485	811		45.6485	1203		55.6486	1614
45.6689	-474		43.8805	9		45.6689	408		45.7689	811		45.6689	1203		55.669	1613
45.6894	-476		43.8999	9		45.6894	410		45.7894	809		45.6894	1212		55.6895	1613
45.7099	-468		43.9194	8		45.7099	410		45.8099	807		45.7099	1210		55.71	1613
45.7303	-478		43.9388	8		45.7303	410		45.8303	808		45.7303	1202		55.7304	1615
45.7508	-478		43.9582	7		45.7508	405		45.8508	809		45.7508	1205		55.7509	1611
45.7712	-470		43.9777	5		45.7712	410		45.8713	809		45.7712	1205		55.7713	1613
45.7917	-476		43.9971	5		45.7917	417		45.8917	811		45.7917	1204		55.7918	1613
45.8122	-480		44.0166	9		45.8122	413		45.9122	806		45.8122	1213		55.8123	1611
45.8326	-472		44.036	5		45.8326	417		45.9326	806		45.8326	1205		55.8327	1613
45.8531	-476		44.0555	9		45.8531	411		45.9531	808		45.8531	1208		55.8532	1611
45.8736	-474		44.0749	7		45.8736	412		45.9736	809		45.8736	1205		55.8737	1614
45.894	-474		44.0943	7		45.894	408		45.994	810		45.894	1202		55.8941	1612
45.9145	-472		44.1138	7		45.9145	418		46.0145	805		45.9145	1202		55.9146	1613
45.935	-472		44.1332	9		45.935	407		46.035	810		45.935	1210		55.935	1613
45.9554	-478		44.1527	7		45.9554	410		46.0554	810		45.9554	1209		55.9555	1613
45.9759	-478		44.1721	8		45.9759	414		46.0759	810		45.9759	1205		55.976	1615
45.9963	-468		44.1915	9		45.9963	407		46.0963	807		45.9963	1210		55.9964	1613
46.0168	-474		44.211	6		46.0168	408		46.1168	808		46.0168	1209		56.0169	1615
46.0373	-468		44.2304	9		46.0373	408		46.1373	808		46.0373	1202		56.0374	1613
46.0577	-476		44.2498	6		46.0577	406		46.1577	814		46.0577	1205		56.0578	1612
46.0782	-476		44.2693	9		46.0782	410		46.1782	808		46.0782	1212		56.0783	1611
46.0986	-472		44.2887	9		46.0986	411		46.1987	809		46.0986	1207		56.0988	1612
46.1191	-470		44.3082	8		46.1191	418		46.2191	809		46.1191	1212		56.1192	1612
46.1396	-478		44.3276	10		46.1396	405		46.2396	810		46.1396	1205		56.1397	1612
46.16	-468		44.347	9		46.16	419		46.26	810		46.16	1207		56.1601	1612
46.1805	-472		44.3665	7		46.1805	410		46.2805	807		46.1805	1206		56.1806	1612
46.201	-474		44.3859	10		46.201	416		46.301	806		46.201	1208		56.2011	1616
46.2214	-478		44.4054	6		46.2214	415		46.3214	814		46.2214	1209		56.2215	1612
46.2419	-468		44.4248	7		46.2419	410		46.3419	810		46.2419	1209		56.242	1613
46.2623	-466		44.4442	6		46.2623	418		46.3623	806		46.2623	1213		56.2625	1612
46.2828	-464		44.4637	6		46.2828	412		46.3828	807		46.2828	1208		56.2829	1613
46.3033	-478		44.4831	7		46.3033	417		46.4033	807		46.3033	1207		56.3034	1612
46.3237	-474		44.5026	8		46.3237	408		46.4237	809		46.3237	1203		56.3238	1614
46.3442	-476		44.522	10		46.3442	410		46.4442	810		46.3442	1204		56.3443	1613
46.3647	-468		44.5414	6		46.3647	410		46.4647	811		46.3647	1208		56.3648	1615
46.3851	-474		44.5609	8		46.3851	411		46.4851	810		46.3851	1212		56.3852	1614
46.4056	-472		44.5803	7		46.4056	414		46.5056	809		46.4056	1212		56.4057	1614
46.426	-472		44.5998	9		46.426	413		46.526	809		46.426	1203		56.4261	1614
46.4465	-468		44.6192	12		46.4465	405		46.5465	810		46.4465	1208		56.4466	1613
46.467	-478		44.6386	7		46.467	410		46.567	811		46.467	1202		56.4671	1612
46.4874	-474		44.6581	6		46.4874	414		46.5874	811		46.4874	1208		56.4875	1612
46.5079	-476		44.6775	12		46.5079	419		46.6079	810		46.5079	1205		56.508	1613
46.5284	-476		44.697	11		46.5284	412		46.6284	808		46.5284	1209		56.5285	1614
46.5488	-476		44.7164	12		46.5488	417		46.6488	813		46.5488	1208		56.5489	1612
46.5693	-476		44.7358	9		46.5693	413		46.6693	810		46.5693	1205		56.5694	1612
46.5898	-474		44.7553	8		46.5898	409		46.6897	811		46.5898	1207		56.5898	1615
46.6102	-480		44.7747	5		46.6102	417		46.7102	807		46.6102	1207		56.6103	1611
46.6307	-476		44.7942	9		46.6307	412		46.7307	812		46.6307	1207		56.6308	1614
46.6512	-472		44.8136	7		46.6512	412		46.7511	809		46.6512	1208		56.6512	1616
46.6716	-474		44.833	8		46.6716	419		46.7716	806		46.6716	1205		56.6717	1617
46.6921	-478		44.8525	7		46.6921	410		46.7921	812		46.6921	1209		56.6922	1616
46.7125	-472		44.8719	10		46.7125	415		46.8125	805		46.7125	1209		56.7126	1617
46.733	-472		44.8914	7		46.733	412		46.833	808		46.733	1207		56.7331	1615
46.7535	-470		44.9108	7		46.7535	418		46.8535	809		46.7535	1208		56.7536	1616
46.7739	-472		44.9302	7		46.7739	416		46.8739	809		46.7739	1205		56.774	1615
46.7944	-474		44.9497	10		46.7944	417		46.8944	810		46.7944	1211		56.7945	1613
46.8148	-476		44.9691	6		46.8148	417		46.9149	812		46.8148	1206		56.815	1616
46.8353	-470		44.9885	8		46.8353	420		46.9353	806		46.8353	1207		56.8354	1617
46.8558	-472		45.008	8		46.8558	414		46.9558	809		46.8558	1203		56.8559	1615
46.8762	-472		45.0274	6		46.8762	418		46.9762	808		46.8762	1208		56.8763	1618
46.8967	-470		45.0469	9		46.8967	414		46.9967	807		46.8967	1204		56.8968	1615
46.9172	-472		45.0663	10		46.9172	413		47.0172	809		46.9172	1208		56.9173	1619
46.9376	-476		45.0857	5		46.9376	422		47.0376	811		46.9376	1207		56.9377	1619
46.9581	-474		45.1052	9		46.9581	406		47.0581	808		46.9581	1207		56.9582	1617
46.9785	-468		45.1246	11		46.9785	418		47.0785	809		46.9785	1204		56.9787	1617
46.999	-472		45.1441	7		46.999	420		47.099	807		46.999	1210		56.9991	1616
47.0195	-470		45.1635	10		47.0195	414		47.1195	809		47.0195	1210		57.0196	1616
47.0399	-470		45.1829	10		47.0399	411		47.1399	810		47.0399	1204		57.04	1617
47.0604	-476		45.2024	9		47.0604	417		47.1604	808		47.0604	1204		57.0605	1615
47.0809	-478		45.2218	6		47.0809	412		47.1809	807		47.0809	1206		57.081	1614
47.1013	-474		45.2413	6		47.1013	419		47.2013	807		47.1013	1208		57.1014	1614
47.1218	-476		45.2607	7		47.1218	414		47.2218	805		47.1218	1206		57.1219	1614
47.1422	-470		45.2801	5		47.1422	416		47.2422	804		47.1422	1204		57.1424	1615
47.1627	-472		45.2996	7		47.1627	417		47.2627	809		47.1627	1206		57.1628	1614
47.1832	-470		45.319	4		47.1832	410		47.2832	808		47.1832	1207		57.1833	1614
47.2036	-474		45.3385	6		47.2036	413		47.3036	809		47.2036	1207		57.2037	1612
47.2241	-468		45.3579	7		47.2241	418		47.3241	806		47.2241	1212		57.2242	1613
47.2446	-474		45.3773	5		47.2446	411		47.3446	806		47.2446	1208		57.2447	1613
47.265	-474		45.3968	6		47.265	424		47.365	810		47.265	1205		57.2651	1614
47.2855	-480		45.4162	7		47.2855	414		47.3855	810		47.2855	1211		57.2856	1613
47.306	-470		45.4357	6		47.306	418		47.4059	809		47.306	1209		57.306	1612
47.3264	-472		45.4551	5		47.3264	415		47.4264	809		47.3264	1203		57.3265	1613
47.3469	-474		45.4745	5		47.3469	414		47.4469	808		47.3469	1208		57.347	1612
47.3673	-472		45.494	5		47.3673	419		47.4673	805		47.3673	1207		57.3674	1613
47.3878	-468		45.5134	5		47.3878	419		47.4878	804		47.3878	1209		57.3879	1612
47.4083	-476		45.5329	7		47.4083	419		47.5083	806		47.4083	1201		57.4084	1613
47.4287	-470		45.5523	5		47.4287	413		47.5287	810		47.4287	1203		57.4288	1614
47.4492	-474		45.5717	6		47.4492	416		47.5492	810		47.4492	1205		57.4493	1614
47.4697	-472		45.5912	7		47.4697	417		47.5697	808		47.4697	1208		57.4698	1613
47.4901	-476		45.6106	3		47.4901	414		47.5901	808		47.4901	1210		57.4902	1611
47.5106	-472		45.6301	8		47.5106	424		47.6106	810		47.5106	1211		57.5107	1613
47.531	-466		45.6495	7		47.531	415		47.631	807		47.531	1207		57.5311	1613
47.5515	-472		45.6689	6		47.5515	418		47.6515	808		47.5515	1212		57.5516	1613
47.572	-468		45.6884	7		47.572	414		47.672	807		47.572	1203		57.5721	1613
47.5924	-472		45.7078	9		47.5924	412		47.6924	806		47.5924	1203		57.5925	1614
47.6129	-474		45.7273	5		47.6129	422		47.7129	808		47.6129	1205		57.613	1612
47.6334	-470		45.7467	6		47.6334	411		47.7334	810		47.6334	1206		57.6335	1613
47.6538	-474		45.7661	4		47.6538	415		47.7538	807		47.6538	1208		57.6539	1614
47.6743	-478		45.7856	9		47.6743	413		47.7743	810		47.6743	1206		57.6744	1611
47.6947	-480		45.805	7		47.6947	410		47.7948	809		47.6947	1204		57.6949	1610
47.7152	-474		45.8245	6		47.7152	417		47.8152	808		47.7152	1207		57.7153	1611
47.7357	-474		45.8439	6		47.7357	416		47.8357	807		47.7357	1206		57.7358	1614
47.7561	-476		45.8633	5		47.7561	416		47.8561	808		47.7561	1208		57.7562	1612
47.7766	-470		45.8828	6		47.7766	410		47.8766	811		47.7766	1209		57.7767	1613
47.7971	-476		45.9022	6		47.7971	410		47.8971	803		47.7971	1200		57.7972	1617
47.8175	-474		45.9216	3		47.8175	409		47.9175	807		47.8175	1208		57.8176	1616
47.838	-468		45.9411	4		47.838	411		47.938	806		47.838	1205		57.8381	1617
47.8584	-480		45.9605	5		47.8584	411		47.9584	808		47.8584	1207		57.8586	1614
47.8789	-474		45.98	9		47.8789	409		47.9789	807		47.8789	1200		57.879	1612
47.8994	-478		45.9994	5		47.8994	408		47.9994	809		47.8994	1207		57.8995	1615
47.9198	-476		46.0189	7		47.9198	412		48.0198	807		47.9198	1210		57.9199	1615
47.9403	-474		46.0383	8		47.9403	412		48.0403	807		47.9403	1206		57.9404	1616
47.9608	-474		46.0577	7		47.9608	412		48.0608	808		47.9608	1206		57.9609	1617
47.9812	-470		46.0772	7		47.9812	407		48.0812	806		47.9812	1209		57.9813	1617
48.0017	-476		46.0966	7		48.0017	415		48.1017	809		48.0017	1203		58.0018	1619
48.0222	-478		46.1161	6		48.0222	413		48.1221	807		48.0222	1207		58.0222	1618
48.0426	-470		46.1355	5		48.0426	410		48.1426	805		48.0426	1200		58.0427	1620
48.0631	-476		46.1549	7		48.0631	409		48.1631	806		48.0631	1211		58.0632	1620
48.0835	-474		46.1744	7		48.0835	410		48.1835	810		48.0835	1207		58.0836	1621
48.104	-474		46.1938	6		48.104	406		48.204	807		48.104	1206		58.1041	1624
48.1245	-472		46.2133	5		48.1245	411		48.2245	811		48.1245	1205		58.1246	1624
48.1449	-472		46.2327	7		48.1449	412		48.2449	810		48.1449	1206		58.145	1622
48.1654	-472		46.2521	8		48.1654	413		48.2654	805		48.1654	1217		58.1655	1623
48.1859	-468		46.2716	10		48.1859	407		48.2859	809		48.1859	1204		58.1859	1619
48.2063	-472		46.291	6		48.2063	406		48.3063	808		48.2063	1203		58.2064	1620
48.2268	-472		46.3104	9		48.2268	408		48.3268	806		48.2268	1203		58.2269	1616
48.2472	-472		46.3299	9		48.2472	417		48.3472	809		48.2472	1204		58.2473	1621
48.2677	-474		46.3493	11		48.2677	416		48.3677	806		48.2677	1209		58.2678	1624
48.2882	-468		46.3688	8		48.2882	413		48.3882	809		48.2882	1205		58.2883	1620
48.3086	-466		46.3882	11		48.3086	413		48.4086	804		48.3086	1211		58.3087	1620
48.3291	-472		46.4076	6		48.3291	417		48.4291	806		48.3291	1203		58.3292	1621
48.3496	-466		46.4271	5		48.3496	417		48.4496	806		48.3496	1206		58.3496	1623
48.37	-460		46.4465	7		48.37	415		48.47	806		48.37	1203		58.3701	1622
48.3905	-458		46.466	7		48.3905	414		48.4905	806		48.3905	1206		58.3906	1618
48.4109	-460		46.4854	6		48.4109	410		48.5109	812		48.4109	1206		58.411	1617
48.4314	-458		46.5048	5		48.4314	419		48.5314	812		48.4314	1205		58.4315	1617
48.4519	-458		46.5243	8		48.4519	411		48.5519	814		48.4519	1203		58.452	1616
48.4723	-460		46.5437	7		48.4723	412		48.5723	812		48.4723	1205		58.4724	1617
48.4928	-458		46.5632	8		48.4928	409		48.5928	811		48.4928	1211		58.4929	1618
48.5133	-458		46.5826	5		48.5133	420		48.6133	812		48.5133	1209		58.5134	1616
48.5337	-460		46.602	4		48.5337	412		48.6337	813		48.5337	1205		58.5338	1614
48.5542	-458		46.6215	7		48.5542	412		48.6542	810		48.5542	1205		58.5543	1616
48.5746	-462		46.6409	6		48.5746	416		48.6746	812		48.5746	1209		58.5747	1612
48.5951	-458		46.6604	5		48.5951	415		48.6951	814		48.5951	1205		58.5952	1614
48.6156	-454		46.6798	8		48.6156	417		48.7156	810		48.6156	1208		58.6157	1614
48.636	-456		46.6992	6		48.636	418		48.736	810		48.636	1206		58.6361	1614
48.6565	-454		46.7187	5		48.6565	419		48.7565	824		48.6565	1208		58.6566	1612
48.677	-460		46.7381	7		48.677	412		48.777	813		48.677	1209		58.6771	1613
48.6974	-464		46.7576	7		48.6974	427		48.7974	814		48.6974	1209		58.6975	1613
48.7179	-472		46.777	5		48.7179	414		48.8179	810		48.7179	1205		58.718	1613
48.7383	-468		46.7964	7		48.7383	421		48.8383	812		48.7383	1206		58.7385	1614
48.7588	-470		46.8159	6		48.7588	416		48.8588	819		48.7588	1205		58.7589	1614
48.7793	-462		46.8353	7		48.7793	412		48.8793	814		48.7793	1206		58.7794	1613
48.7997	-468		46.8548	6		48.7997	413		48.8997	813		48.7997	1207		58.7998	1613
48.8202	-466		46.8742	4		48.8202	410		48.9202	807		48.8202	1206		58.8203	1613
48.8407	-468		46.8936	6		48.8407	409		48.9407	811		48.8407	1218		58.8408	1612
48.8611	-468		46.9131	7		48.8611	417		48.9611	816		48.8611	1210		58.8612	1613
48.8816	-466		46.9325	6		48.8816	414		48.9816	812		48.8816	1205		58.8817	1612
48.9021	-468		46.9519	7		48.9021	414		49.002	815		48.9021	1211		58.9021	1615
48.9225	-466		46.9714	6		48.9225	410		49.0225	819		48.9225	1212		58.9226	1614
48.943	-470		46.9908	5		48.943	409		49.043	816		48.943	1215		58.9431	1614
48.9634	-472		47.0103	6		48.9634	419		49.0634	819		48.9634	1213		58.9635	1614
48.9839	-466		47.0297	8		48.9839	420		49.0839	819		48.9839	1211		58.984	1611
49.0044	-468		47.0491	7		49.0044	416		49.1044	815		49.0044	1210		59.0045	1614
49.0248	-470		47.0686	7		49.0248	412		49.1248	817		49.0248	1208		59.0249	1615
49.0453	-470		47.088	7		49.0453	419		49.1453	818		49.0453	1210		59.0454	1614
49.0658	-474		47.1075	6		49.0658	412		49.1658	816		49.0658	1213		59.0658	1613
49.0862	-468		47.1269	3		49.0862	422		49.1862	813		49.0862	1219		59.0863	1614
49.1067	-468		47.1463	8		49.1067	425		49.2067	812		49.1067	1209		59.1068	1613
49.1271	-468		47.1658	2		49.1271	416		49.2271	817		49.1271	1216		59.1272	1614
49.1476	-470		47.1852	5		49.1476	418		49.2476	814		49.1476	1216		59.1477	1615
49.1681	-472		47.2047	2		49.1681	420		49.2681	811		49.1681	1215		59.1682	1617
49.1885	-478		47.2241	7		49.1885	404		49.2885	810		49.1885	1215		59.1886	1617
49.209	-470		47.2435	7		49.209	414		49.309	808		49.209	1215		59.2091	1619
49.2294	-468		47.263	5		49.2294	413		49.3295	817		49.2294	1214		59.2296	1619
49.2499	-466		47.2824	6		49.2499	410		49.3499	811		49.2499	1211		59.25	1620
49.2704	-478		47.3019	5		49.2704	413		49.3704	811		49.2704	1210		59.2705	1621
49.2908	-470		47.3213	7		49.2908	410		49.3908	812		49.2908	1206		59.2909	1624
49.3113	-474		47.3407	7		49.3113	413		49.4113	813		49.3113	1213		59.3114	1624
49.3318	-472		47.3602	9		49.3318	410		49.4318	811		49.3318	1218		59.3319	1627
49.3522	-472		47.3796	10		49.3522	415		49.4522	815		49.3522	1214		59.3523	1628
49.3727	-466		47.3991	9		49.3727	419		49.4727	814		49.3727	1210		59.3728	1633
49.3932	-476		47.4185	13		49.3932	417		49.4932	816		49.3932	1207		59.3933	1637
49.4136	-470		47.4379	10		49.4136	408		49.5136	809		49.4136	1210		59.4137	1639
49.4341	-472		47.4574	11		49.4341	415		49.5341	809		49.4341	1205		59.4342	1649
49.4545	-470		47.4768	9		49.4545	408		49.5545	816		49.4545	1213		59.4547	1656
49.475	-468		47.4963	8		49.475	423		49.575	810		49.475	1212		59.4751	1663
49.4955	-470		47.5157	9		49.4955	418		49.5955	813		49.4955	1216		59.4956	1676
49.5159	-478		47.5351	7		49.5159	427		49.6159	809		49.5159	1204		59.516	1686
49.5364	-470		47.5546	7		49.5364	411		49.6364	809		49.5364	1209		59.5365	1688
49.5569	-474		47.574	7		49.5569	414		49.6569	809		49.5569	1208		59.557	1699
49.5773	-478		47.5935	11		49.5773	414		49.6773	814		49.5773	1209		59.5774	1717
49.5978	-472		47.6129	4		49.5978	416		49.6978	810		49.5978	1205		59.5979	1727
49.6183	-476		47.6323	8		49.6183	419		49.7182	812		49.6183	1212		59.6183	1734
49.6387	-476		47.6518	5		49.6387	416		49.7387	808		49.6387	1206		59.6388	1752
49.6592	-478		47.6712	6		49.6592	413		49.7592	811		49.6592	1208		59.6593	1757
49.6796	-470		47.6907	7		49.6796	418		49.7796	813		49.6796	1203		59.6797	1754
49.7001	-470		47.7101	8		49.7001	416		49.8001	809		49.7001	1207		59.7002	1754
49.7206	-470		47.7295	6		49.7206	416		49.8206	808		49.7206	1207		59.7207	1766
49.741	-472		47.749	9		49.741	412		49.841	816		49.741	1207		59.7411	1755
49.7615	-472		47.7684	9		49.7615	409		49.8615	810		49.7615	1206		59.7616	1763
49.782	-472		47.7879	6		49.782	414		49.882	812		49.782	1205		59.782	1758
49.8024	-472		47.8073	8		49.8024	412		49.9024	811		49.8024	1208		59.8025	1755
49.8229	-474		47.8267	6		49.8229	416		49.9229	812		49.8229	1205		59.823	1757
49.8433	-476		47.8462	6		49.8433	417		49.9433	811		49.8433	1208		59.8434	1744
49.8638	-472		47.8656	9		49.8638	413		49.9638	811		49.8638	1204		59.8639	1740
49.8843	-474		47.8851	11		49.8843	408		49.9843	812		49.8843	1208		59.8844	1743
49.9047	-474		47.9045	5		49.9047	414		50.0047	811		49.9047	1211		59.9048	1741
49.9252	-470		47.9239	7		49.9252	413		50.0252	811		49.9252	1209		59.9253	1731
49.9457	-474		47.9434	5		49.9457	419		50.0457	806		49.9457	1204		59.9457	1727
49.9661	-474		47.9628	7		49.9661	416		50.0661	813		49.9661	1212		59.9662	1726
49.9866	-478		47.9823	7		49.9866	409		50.0866	811		49.9866	1202		59.9867	1711
50.007	-470		48.0017	7		50.007	415		50.107	815		50.007	1210		60.0071	1706
50.0275	-476		48.0211	6		50.0275	410		50.1275	811		50.0275	1211		60.0276	1710
50.048	-470		48.0406	7		50.048	419		50.148	815		50.048	1211		60.0481	1710
50.0684	-468		48.06	7		50.0684	422		50.1684	811		50.0684	1213		60.0685	1701
50.0889	-472		48.0795	3		50.0889	417		50.1889	812		50.0889	1206		60.089	1710
50.1093	-468		48.0989	4		50.1093	414		50.2094	813		50.1093	1206		60.1095	1708
50.1298	-472		48.1183	4		50.1298	413		50.2298	816		50.1298	1208		60.1299	1699
50.1503	-472		48.1378	7		50.1503	415		50.2503	811		50.1503	1205		60.1504	1708
50.1707	-470		48.1572	6		50.1707	410		50.2707	811		50.1707	1219		60.1708	1699
50.1912	-470		48.1767	5		50.1912	418		50.2912	810		50.1912	1209		60.1913	1703
50.2117	-466		48.1961	4		50.2117	416		50.3117	813		50.2117	1206		60.2118	1702
50.2321	-470		48.2155	5		50.2321	412		50.3321	812		50.2321	1206		60.2322	1700
50.2526	-472		48.235	5		50.2526	412		50.3526	813		50.2526	1217		60.2527	1692
50.2731	-472		48.2544	7		50.2731	418		50.373	815		50.2731	1211		60.2732	1682
50.2935	-468		48.2739	6		50.2935	419		50.3935	816		50.2935	1209		60.2936	1677
50.314	-468		48.2933	6		50.314	414		50.414	815		50.314	1208		60.3141	1675
50.3344	-468		48.3127	7		50.3344	410		50.4344	812		50.3344	1209		60.3345	1670
50.3549	-472		48.3322	7		50.3549	424		50.4549	818		50.3549	1204		60.355	1669
50.3754	-466		48.3516	5		50.3754	423		50.4754	820		50.3754	1209		60.3755	1660
50.3958	-470		48.371	6		50.3958	421		50.4958	821		50.3958	1206		60.3959	1656
50.4163	-466		48.3905	6		50.4163	418		50.5163	820		50.4163	1209		60.4164	1651
50.4368	-466		48.4099	7		50.4368	436		50.5368	819		50.4368	1214		60.4369	1640
50.4572	-466		48.4294	8		50.4572	427		50.5572	828		50.4572	1209		60.4573	1637
50.4777	-468		48.4488	7		50.4777	418		50.5777	828		50.4777	1206		60.4778	1636
50.4982	-468		48.4682	9		50.4982	422		50.5981	832		50.4982	1211		60.4982	1633
50.5186	-462		48.4877	7		50.5186	437		50.6186	843		50.5186	1213		60.5187	1631
50.5391	-454		48.5071	9		50.5391	428		50.6391	842		50.5391	1208		60.5392	1624
50.5595	-464		48.5266	8		50.5595	438		50.6595	847		50.5595	1216		60.5596	1623
50.58	-450		48.546	7		50.58	433		50.68	857		50.58	1216		60.5801	1624
50.6005	-456		48.5654	10		50.6005	437		50.7005	865		50.6005	1217		60.6006	1622
50.6209	-446		48.5849	5		50.6209	442		50.7209	881		50.6209	1226		60.621	1621
50.6414	-452		48.6043	7		50.6414	461		50.7414	876		50.6414	1223		60.6415	1618
50.6619	-444		48.6238	16		50.6619	459		50.7619	897		50.6619	1210		60.6619	1617
50.6823	-434		48.6432	14		50.6823	463		50.7823	917		50.6823	1229		60.6824	1618
50.7028	-428		48.6626	15		50.7028	455		50.8028	927		50.7028	1234		60.7029	1617
50.7232	-412		48.6821	10		50.7232	493		50.8232	954		50.7232	1238		60.7233	1615
50.7437	-392		48.7015	15		50.7437	487		50.8437	955		50.7437	1233		60.7438	1614
50.7642	-388		48.721	7		50.7642	533		50.8642	962		50.7642	1249		60.7643	1616
[truncated: 1,803 more rows]

## Sheet: Figure 1C
	Figure 1C
			Before quenching	After quenching
Interplanar distance		SSR	3.17	3.07
Interplanar distance		SSR-0.93	3.12	3.06

## Sheet: Figure 1e
	SRR			SRR-1450 ℃
	2θ	Intensity		2θ	Intensity
	0	0.30721		0	0.16077
	0.03068	0.29834		0.03068	0.17197
	0.06136	0.27217		0.06136	0.19956
	0.09204	0.22995		0.09204	0.23238
	0.12272	0.17382		0.12272	0.26164
	0.1534	0.10697		0.1534	0.2817
	0.18408	0.03739		0.18408	0.28922
	0.21476	0.05779		0.21476	0.28268
	0.24544	0.13467		0.24544	0.26245
	0.27612	0.20945		0.27612	0.23134
	0.3068	0.27567		0.3068	0.19627
	0.33748	0.32872		0.33748	0.17123
	0.36816	0.36461		0.36816	0.17522
	0.39884	0.38005		0.39884	0.21311
	0.42951	0.37261		0.42951	0.27018
	0.46019	0.341		0.46019	0.33047
	0.49087	0.28541		0.49087	0.38271
	0.52155	0.20847		0.52155	0.41857
	0.55223	0.12101		0.55223	0.43161
	0.58291	0.09284		0.58291	0.41721
	0.61359	0.19393		0.61359	0.37341
	0.64427	0.3311		0.64427	0.30399
	0.67495	0.47546		0.67495	0.23065
	0.70563	0.61663		0.70563	0.22675
	0.73631	0.74649		0.73631	0.3506
	0.76699	0.85765		0.76699	0.55175
	0.79767	0.94342		0.79767	0.79147
	0.82835	0.99807		0.82835	1.0514
	0.85903	1.01718		0.85903	1.31795
	0.88971	0.998		0.88971	1.57824
	0.92039	0.9399		0.92039	1.81928
	0.95107	0.84514		0.95107	2.0281
	0.98175	0.72042		0.98175	2.19214
	1.01243	0.58147		1.01243	2.29986
	1.04311	0.46589		1.04311	2.34132
	1.07379	0.44778		1.07379	2.309
	1.10447	0.57163		1.10447	2.19873
	1.13515	0.78955		1.13515	2.01127
	1.16583	1.0513		1.16583	1.7555
	1.1965	1.33229		1.1965	1.45637
	1.22718	1.62067		1.22718	1.17725
	1.25786	1.91059		1.25786	1.06015
	1.28854	2.19986		1.28854	1.25663
	1.31922	2.48896		1.31922	1.7208
	1.3499	2.78027		1.3499	2.32703
	1.38058	3.0772		1.38058	2.99932
	1.41126	3.38313		1.41126	3.69487
	1.44194	3.70036		1.44194	4.38403
	1.47262	4.02913		1.47262	5.04289
	1.5033	4.36702		1.5033	5.65086
	1.53398	4.70877		1.53398	6.19009
	1.56466	5.04649		1.56466	6.64549
	1.59534	5.37019		1.59534	7.00493
	1.62602	5.66855		1.62602	7.25948
	1.6567	5.92969		1.6567	7.40363
	1.68738	6.14204		1.68738	7.43537
	1.71806	6.29504		1.71806	7.35617
	1.74874	6.37981		1.74874	7.17083
	1.77942	6.38965		1.77942	6.88728
	1.8101	6.32043		1.8101	6.51618
	1.84078	6.17083		1.84078	6.07049
	1.87146	5.94241		1.87146	5.56494
	1.90214	5.63957		1.90214	5.01546
	1.93282	5.26936		1.93282	4.43859
	1.9635	4.84117		1.9635	3.8509
	1.99418	4.36635		1.99418	3.26832
	2.02485	3.8577		2.02485	2.70573
	2.05553	3.32892		2.05553	2.17636
	2.08621	2.7941		2.08621	1.69148
	2.11689	2.26717		2.11689	1.26008
	2.14757	1.7614		2.14757	0.88879
	2.17825	1.28917		2.17825	0.58219
	2.20893	0.86223		2.20893	0.34479
	2.23961	0.49473		2.23961	0.19032
	2.27029	0.22847		2.27029	0.15644
	2.30097	0.23495		2.30097	0.20972
	2.33165	0.39726		2.33165	0.2792
	2.36233	0.53488		2.36233	0.35494
	2.39301	0.62534		2.39301	0.4435
	2.42369	0.66899		2.42369	0.54836
	2.45437	0.67096		2.45437	0.66728
	2.48505	0.63828		2.48505	0.7943
	2.51573	0.57886		2.51573	0.92231
	2.54641	0.50088		2.54641	1.04455
	2.57709	0.41225		2.57709	1.15548
	2.60777	0.32027		2.60777	1.25122
	2.63845	0.23128		2.63845	1.32975
	2.66913	0.15073		2.66913	1.39098
	2.69981	0.08463		2.69981	1.43672
	2.73049	0.0497		2.73049	1.47038
	2.76117	0.06798		2.76117	1.49656
	2.79184	0.10441		2.79184	1.52035
	2.82252	0.142		2.82252	1.54647
	2.8532	0.18023		2.8532	1.57837
	2.88388	0.22003		2.88388	1.61748
	2.91456	0.26114		2.91456	1.66302
	2.94524	0.30187		2.94524	1.71216
	2.97592	0.33963		2.97592	1.7607
	3.0066	0.37154		3.0066	1.80388
	3.03728	0.39496		3.03728	1.83705
	3.06796	0.40782		3.06796	1.85635
	3.09864	0.40894		3.09864	1.859
	3.12932	0.39813		3.12932	1.84364
	3.16	0.37635		3.16	1.81037
	3.19068	0.34582		3.19068	1.7608
	3.22136	0.31015		3.22136	1.69797
	3.25204	0.27453		3.25204	1.6262
	3.28272	0.24562		3.28272	1.55077
	3.3134	0.23018		3.3134	1.47753
	3.34408	0.23149		3.34408	1.41218
	3.37476	0.24657		3.37476	1.35944
	3.40544	0.26842		3.40544	1.3221
	3.43612	0.29009		3.43612	1.30038
	3.4668	0.30659		3.4668	1.29189
	3.49748	0.31491		3.49748	1.29222
	3.52816	0.31367		3.52816	1.29598
	3.55884	0.30272		3.55884	1.29783
	3.58952	0.28296		3.58952	1.29317
	3.62019	0.25605		3.62019	1.27854
	3.65087	0.22431		3.65087	1.25177
	3.68155	0.19056		3.68155	1.21191
	3.71223	0.1579		3.71223	1.15912
	3.74291	0.12951		3.74291	1.09446
	3.77359	0.10796		3.77359	1.01969
	3.80427	0.09407		3.80427	0.9371
	3.83495	0.08593		3.83495	0.84929
	3.86563	0.08007		3.86563	0.75895
	3.89631	0.07409		3.89631	0.66876
	3.92699	0.06875		3.92699	0.58119
	3.95767	0.06902		3.95767	0.49839
	3.98835	0.08119		3.98835	0.42214
	4.01903	0.10608		4.01903	0.35388
	4.04971	0.13974		4.04971	0.29473
	4.08039	0.17789		4.08039	0.24574
	4.11107	0.21711		4.11107	0.20812
	4.14175	0.2546		4.14175	0.18322
	4.17243	0.28803		4.17243	0.17187
	4.20311	0.31551		4.20311	0.17317
	4.23379	0.33565		4.23379	0.18412
	4.26447	0.34752		4.26447	0.20082
	4.29515	0.35077		4.29515	0.21968
	4.32583	0.34562		4.32583	0.23785
	4.35651	0.33287		4.35651	0.25319
	4.38719	0.31392		4.38719	0.26414
	4.41786	0.29077		4.41786	0.26968
	4.44854	0.26611		4.44854	0.26947
	4.47922	0.24324		4.47922	0.26388
	4.5099	0.22594		4.5099	0.25431
	4.54058	0.21763		4.54058	0.24334
	4.57126	0.22014		4.57126	0.23491
	4.60194	0.23277		4.60194	0.23384
	4.63262	0.25292		4.63262	0.24419
	4.6633	0.27752		4.6633	0.26728
	4.69398	0.30394		4.69398	0.30118
	4.72466	0.33028		4.72466	0.34207
	4.75534	0.35519		4.75534	0.38584
	4.78602	0.37772		4.78602	0.42877
	4.8167	0.39708		4.8167	0.46773
	4.84738	0.41259		4.84738	0.5002
	4.87806	0.4236		4.87806	0.5242
	4.90874	0.42947		4.90874	0.53829
	4.93942	0.42961		4.93942	0.54157
	4.9701	0.42353		4.9701	0.53363
	5.00078	0.41093		5.00078	0.51459
	5.03146	0.39172		5.03146	0.48502
	5.06214	0.36613		5.06214	0.4459
	5.09282	0.33471		5.09282	0.39862
	5.1235	0.29847		5.1235	0.34482
	5.15418	0.25891		5.15418	0.28638
	5.18486	0.21822		5.18486	0.22532
	5.21553	0.17963		5.21553	0.16379
	5.24621	0.14807		5.24621	0.10429
	5.27689	0.13004		5.27689	0.05183
	5.30757	0.13006		5.30757	0.03583
	5.33825	0.14507		5.33825	0.07221
	5.36893	0.16728		5.36893	0.11328
	5.39961	0.19023		5.39961	0.15024
	5.43029	0.21008		5.43029	0.18212
	5.46097	0.22476		5.46097	0.20922
	5.49165	0.23329		5.49165	0.23233
	5.52233	0.23544		5.52233	0.25248
	5.55301	0.23156		5.55301	0.27072
	5.58369	0.22248		5.58369	0.28791
	5.61437	0.20946		5.61437	0.30457
	5.64505	0.19416		5.64505	0.3208
	5.67573	0.17859		5.67573	0.3363
	5.70641	0.16493		5.70641	0.35047
	5.73709	0.15518		5.73709	0.36253
	5.76777	0.15059		5.76777	0.37168
	5.79845	0.15106		5.79845	0.37725
	5.82913	0.15524		5.82913	0.37874
	5.85981	0.16113		5.85981	0.3759
	5.89049	0.16682		5.89049	0.36879
	5.92117	0.17087		5.92117	0.35776
	5.95185	0.17238		5.95185	0.34345
	5.98253	0.17101		5.98253	0.32677
	6.0132	0.16692		6.0132	0.30884
	6.04388	0.16068		6.04388	0.29098
	6.07456	0.15327		6.07456	0.27456
	6.10524	0.14602		6.10524	0.26086
	6.13592	0.14045		6.13592	0.25085
	6.1666	0.13799		6.1666	0.24503
	6.19728	0.13956		6.19728	0.24323
	6.22796	0.14528		6.22796	0.24472
	6.25864	0.15444		6.25864	0.24836
	6.28932	0.1659		6.28932	0.2529
	6.32	0.17846		6.32	0.25713
	6.35068	0.19107		6.35068	0.26005
	6.38136	0.20294		6.38136	0.26085
	6.41204	0.21349		6.41204	0.25896
	6.44272	0.22237		6.44272	0.25399
	6.4734	0.22937		6.4734	0.24575
	6.50408	0.23437		6.50408	0.23418
	6.53476	0.23733		6.53476	0.21939
	6.56544	0.23826		6.56544	0.20163
	6.59612	0.23717		6.59612	0.18126
	6.6268	0.23408		6.6268	0.1588
	6.65748	0.22902		6.65748	0.13486
	6.68816	0.22202		6.68816	0.11025
	6.71884	0.21313		6.71884	0.086
	6.74952	0.20244		6.74952	0.06361
	6.7802	0.19008		6.7802	0.04584
	6.81087	0.17627		6.81087	0.03765
	6.84155	0.16127		6.84155	0.04168
	6.87223	0.14545		6.87223	0.05227
	6.90291	0.12928		6.90291	0.06363
	6.93359	0.11331		6.93359	0.07322
	6.96427	0.09827		6.96427	0.08004
	6.99495	0.085		6.99495	0.08378
	7.02563	0.07445		7.02563	0.08452
	7.05631	0.06752		7.05631	0.08263
	7.08699	0.06461		7.08699	0.07874
	7.11767	0.0653		7.11767	0.07374
	7.14835	0.0685		7.14835	0.06878
	7.17903	0.07302		7.17903	0.0651
	7.20971	0.07794		7.20971	0.0638
	7.24039	0.08275		7.24039	0.06528
	7.27107	0.08719		7.27107	0.06912
	7.30175	0.09123		7.30175	0.0743
	7.33243	0.09495		7.33243	0.0797
	7.36311	0.09845		7.36311	0.08441
	7.39379	0.10184		7.39379	0.0878
	7.42447	0.10517		7.42447	0.08949
	7.45515	0.10842		7.45515	0.08935
	7.48583	0.11152		7.48583	0.08747
	7.51651	0.11438		7.51651	0.0841
	7.54719	0.11687		7.54719	0.07968
	7.57787	0.11891		7.57787	0.07475
	7.60854	0.12046		7.60854	0.0699
	7.63922	0.12152		7.63922	0.06571
	7.6699	0.12219		7.6699	0.06258
	7.70058	0.12258		7.70058	0.06059
	7.73126	0.12286		7.73126	0.05947
	7.76194	0.12323		7.76194	0.05868
	7.79262	0.12385		7.79262	0.05757
	7.8233	0.12484		7.8233	0.05556
	7.85398	0.12626		7.85398	0.05216
	7.88466	0.12809		7.88466	0.04707
	7.91534	0.13024		7.91534	0.04015
	7.94602	0.13256		7.94602	0.0314
	7.9767	0.13488		7.9767	0.02101
	8.00738	0.13701		8.00738	0.00954
	8.03806	0.13877		8.03806	0.00655
	8.06874	0.14001		8.06874	0.01952
	8.09942	0.14059		8.09942	0.03395
	8.1301	0.14043		8.1301	0.04861
	8.16078	0.13945		8.16078	0.06299
	8.19146	0.13763		8.19146	0.0767
	8.22214	0.13495		8.22214	0.0894
	8.25282	0.13144		8.25282	0.1008
	8.2835	0.12714		8.2835	0.11066
	8.31418	0.12212		8.31418	0.11882
	8.34486	0.1165		8.34486	0.12517
	8.37554	0.11041		8.37554	0.12965
	8.40621	0.10403		8.40621	0.13226
	8.43689	0.09759		8.43689	0.13306
	8.46757	0.09135		8.46757	0.13211
	8.49825	0.08557		8.49825	0.12953
	8.52893	0.08053		8.52893	0.12544
	8.55961	0.07645		8.55961	0.11999
	8.59029	0.07348		8.59029	0.11332
	8.62097	0.07159		8.62097	0.10561
	8.65165	0.07065		8.65165	0.09706
	8.68233	0.07042		8.68233	0.08792
	8.71301	0.07058		8.71301	0.07851
	8.74369	0.07085		8.74369	0.06928
	8.77437	0.07099		8.77437	0.06088
	8.80505	0.07085		8.80505	0.05421
	8.83573	0.07037		8.83573	0.05031
	8.86641	0.06954		8.86641	0.04998
	8.89709	0.06844		8.89709	0.05316
	8.92777	0.06715		8.92777	0.05895
	8.95845	0.06575		8.95845	0.0662
	8.98913	0.06428		8.98913	0.0739
	9.01981	0.06269		9.01981	0.08131
	9.05049	0.06087		9.05049	0.08793
	9.08117	0.05858		9.08117	0.09338
	9.11185	0.05558		9.11185	0.09742
	9.14253	0.05158		9.14253	0.09989
	9.17321	0.04634		9.17321	0.10072
	9.20388	0.0397		9.20388	0.09991
	9.23456	0.03175		9.23456	0.09753
	9.26524	0.02327		9.26524	0.09369
	9.29592	0.01759		9.29592	0.08857
	9.3266	0.02173		9.3266	0.08236
	9.35728	0.0347		9.35728	0.07531
	9.38796	0.05173		9.38796	0.06765
	9.41864	0.07095		9.41864	0.05964
	9.44932	0.09153		9.44932	0.05154
	9.48	0.11289		9.48	0.04356
	9.51068	0.13453		9.51068	0.0359
	9.54136	0.15594		9.54136	0.02871
	9.57204	0.17666		9.57204	0.0221
	9.60272	0.19626		9.60272	0.0161
	9.6334	0.21434		9.6334	0.01072
	9.66408	0.2306		9.66408	0.00615
	9.69476	0.2448		9.69476	0.00392
	9.72544	0.25682		9.72544	0.00659
	9.75612	0.26664		9.75612	0.0112
	9.7868	0.27437		9.7868	0.01646
	9.81748	0.28022		9.81748	0.02221
	9.84816	0.28452		9.84816	0.02839
	9.87884	0.28768		9.87884	0.03491
	9.90952	0.29015		9.90952	0.04167
	9.9402	0.29239		9.9402	0.04849
	9.97088	0.29477		9.97088	0.05522

## Sheet: Figure 1d
energy	BZCYYB-SSR-1000 ℃	BZCYYB-SSR-1300 ℃		energy	BZCYYB-SSR-1450 ℃		energy	Y2O3		energy	Y_foil
16841.9	0.000468106	-0.000104201		16843.1	0.00654		16856.7	0.00149		16843.2	0.00455
16846.9	0.00102	0.000541704		16848.2	0.0065		16861.9	0.00135		16848.7	0.00394
16851.9	0.00029107	0.000472737		16853.2	0.00553		16866.5	0.00114		16853.4	0.00372
16856.9	0.00011491	0.000308362		16858.2	0.00524		16871.5	0.00092194		16859.9	0.0033
16861.9	-0.000373466	-0.000192421		16863.2	0.00497		16877.1	0.000802363		16863.3	0.00293
16866.9	0.000360809	0.00126		16868.1	0.0045		16881.6	0.000654881		16868.5	0.00284
16871.9	0.00117	0.00142		16873.2	0.00454		16886.9	0.000456146		16873.5	0.00244
16876.9	0.000652388	-0.00101		16878.2	0.00416		16891.6	0.000333317		16878.4	0.00198
16881.9	-0.000119871	-0.00135		16883.2	0.003		16896.5	0.000226187		16884.9	0.00162
16886.9	0.000347517	7.52737e-05		16888.2	0.00307		16901.9	0.000111185		16888.4	0.00152
16891.9	0.000289276	-0.000771112		16893.1	0.00312		16906.5	-7.09573e-05		16893.5	0.00116
16896.9	0.00127	0.00305		16898.1	0.00146		16911.7	-0.000237061		16898.7	0.000820448
16901.9	-0.00044939	-0.000816997		16903.1	0.000843402		16916.9	-0.000259676		16903.3	0.000576479
16906.9	-0.00126	0.000456699		16908.1	0.0013		16921.5	-0.000348242		16909.8	0.000344764
16911.9	-0.00163	0.000244404		16913.1	0.00105		16926.7	-0.000471181		16913.4	9.12558e-05
16916.9	0.0018	-4.96877e-05		16918.2	0.00010419		16931.5	-0.000520039		16918.5	-0.000300058
16921.9	-0.0028	0.000545695		16923.2	0.000315598		16936.5	-0.000642003		16923.7	-0.000438655
16926.9	-0.000627865	-0.00122		16928.2	0.000513907		16942.1	-0.000581146		16928.3	-0.000589383
16931.9	-0.00113	-0.00248		16933.2	-0.000324465		16946.6	-0.000620566		16934.9	-0.000918818
16936.9	-0.000820953	-0.00115		16938.1	0.000371554		16951.8	-0.000544634		16938.4	-0.00101
16941.9	0.000659092	-0.00124		16943.2	-3.18861e-06		16956.5	-0.000528026		16943.5	-0.000822851
16946.9	0.000506303	-0.00091451		16948.2	-0.000955872		16961.4	-0.000482115		16948.6	-0.00124
16951.9	0.00141	-0.00125		16953.1	-0.000446404		16967.1	-0.00032485		16953.4	-0.00125
16956.9	-0.00106	0.00107		16958.2	-0.000874964		16971.6	-0.000134971		16959.7	-0.00118
16961.9	-0.000866163	0.00196		16963.1	-0.00223		16977	0.000148066		16963.4	-0.00103
16966.9	-0.000323583	0.000248155		16968.2	-0.00182		16981.6	0.000492016		16968.5	-0.00092173
16971.9	0.00138	-0.000872157		16973.1	-0.00106		16986.5	0.000946519		16973.6	-0.000735537
16976.9	0.00148	0.00268		16978.2	-0.00153		16991.9	0.00159		16978.4	-0.000246813
16981.9	0.000287954	0.00239		16983.2	-0.000248632		16996.5	0.00231		16984.7	0.000544282
16986.9	0.000741177	0.00285		16988.1	-0.000607385		17001.5	0.00341		16988.5	0.00264
16991.9	0.00132	0.00228		16993.2	-0.000870416		17007.1	0.00478		16993.5	0.00298
16996.9	0.00279	0.00448		16998.2	0.00038275		17011.6	0.00652		16998.7	0.00229
17001.9	0.00372	0.00795		17003.2	0.00253		17016.9	0.00923		17003.3	0.00525
17006.9	0.00513	0.01026		17008.2	0.00357		17021.5	0.01299		17009.4	0.00721
17011.9	0.00881	0.01344		17013.2	0.00562		17026.4	0.0195		17013.5	0.00935
17016.9	0.01137	0.01609		17018.2	0.00934		17032.1	0.03001		17018.5	0.01515
17017.4	0.00965	0.01515		17018.6	0.00958		17032.1	0.03041		17018.6	0.01533
17017.9	0.0094	0.01916		17019.1	0.00886		17032.9	0.03322		17019	0.01569
17018.4	0.0128	0.01806		17019.7	0.0093		17033.4	0.03561		17019.3	0.01603
17018.9	0.01272	0.01594		17020.2	0.01033		17034	0.03815		17019.6	0.01666
17019.4	0.01354	0.01889		17020.7	0.01072		17034.5	0.04085		17019.9	0.01679
17019.9	0.01407	0.01877		17021.2	0.01042		17035	0.04361		17020.3	0.01751
17020.4	0.0132	0.01883		17021.7	0.01106		17035.5	0.04642		17020.6	0.01778
17020.9	0.01428	0.01983		17022.2	0.0117		17036	0.0498		17020.7	0.01807
17021.4	0.01655	0.01933		17022.7	0.01202		17036.5	0.05288		17021.1	0.01853
17021.9	0.01409	0.01869		17023.2	0.01269		17037	0.0569		17021.5	0.01932
17022.4	0.01629	0.01983		17023.6	0.01354		17037.5	0.0613		17021.7	0.01948
17022.9	0.01801	0.02034		17024.1	0.01378		17037.9	0.06738		17022	0.01986
17023.4	0.01977	0.02182		17024.7	0.01439		17038.4	0.07534		17022.2	0.02026
17023.9	0.01832	0.02321		17025.2	0.016		17038.9	0.08761		17022.7	0.02103
17024.4	0.01851	0.02346		17025.7	0.01627		17039.4	0.10375		17022.9	0.02155
17024.9	0.02012	0.02323		17026.2	0.01646		17040	0.12399		17023.2	0.02181
17025.4	0.01976	0.02293		17026.7	0.01748		17040.5	0.1446		17023.5	0.02242
17025.9	0.01933	0.02346		17027.2	0.01907		17041	0.15955		17023.8	0.02309
17026.4	0.024	0.02248		17027.7	0.01894		17041.5	0.17805		17024.2	0.02393
17026.9	0.02311	0.02399		17028.2	0.01966		17042	0.19343		17024.4	0.0244
17027.4	0.02468	0.02449		17028.6	0.02094		17042.5	0.21117		17024.6	0.02485
17027.9	0.02467	0.02493		17029.1	0.02169		17043	0.22785		17025.1	0.02612
17028.4	0.02484	0.02806		17029.6	0.02235		17043.5	0.24522		17025.3	0.02684
17028.9	0.02684	0.0275		17030.2	0.024		17044	0.26638		17025.6	0.02784
17029.4	0.02901	0.02867		17030.7	0.02562		17044.4	0.28897		17025.9	0.02842
17029.9	0.02885	0.03017		17031.2	0.02655		17044.9	0.31757		17026.2	0.02981
17030.4	0.03233	0.03223		17031.7	0.02849		17045.4	0.35133		17026.5	0.03119
17030.9	0.03184	0.03159		17032.2	0.03088		17045.9	0.38664		17026.7	0.03212
17031.4	0.03488	0.03548		17032.7	0.03247		17046.4	0.42534		17027.1	0.03384
17031.9	0.03579	0.03792		17033.2	0.03337		17046.9	0.46697		17027.4	0.03501
17032.4	0.03848	0.0376		17033.7	0.03603		17047.4	0.51106		17027.7	0.03641
17032.9	0.04114	0.03975		17034.1	0.03868		17048	0.5568		17028	0.03824
17033.4	0.04206	0.04147		17034.6	0.04007		17048.5	0.59832		17028.3	0.0399
17033.9	0.0433	0.04494		17035.1	0.04278		17049	0.63468		17028.7	0.04203
17034.4	0.04772	0.04734		17035.7	0.04639		17049.5	0.67137		17028.9	0.04384
17034.9	0.04859	0.05078		17036.2	0.04984		17050	0.71344		17029.2	0.04527
17035.4	0.04937	0.05226		17036.7	0.05349		17050.5	0.75501		17029.5	0.04741
17035.9	0.05418	0.0571		17037.2	0.05812		17050.9	0.80671		17029.9	0.05009
17036.4	0.05858	0.05982		17037.7	0.06347		17051.4	0.86695		17030.1	0.05142
17036.9	0.06155	0.06552		17038.2	0.0694		17051.9	0.94179		17030.5	0.05341
17037.4	0.06755	0.07088		17038.7	0.0772		17052.4	1.03347		17030.7	0.05509
17037.9	0.0727	0.07805		17039.2	0.08658		17053	1.11674		17031	0.05708
17038.4	0.07971	0.08645		17039.7	0.09769		17053.5	1.17495		17031.4	0.05956
17038.9	0.08849	0.09543		17040.1	0.11119		17054	1.22149		17031.5	0.06098
17039.4	0.09518	0.10884		17040.6	0.12879		17054.5	1.25933		17031.9	0.06301
17039.9	0.10969	0.12172		17041.1	0.1482		17055	1.28438		17032.2	0.06503
17040.4	0.12145	0.13846		17041.7	0.17433		17055.6	1.30502		17032.6	0.06831
17040.9	0.13473	0.15571		17042.2	0.20084		17056	1.31741		17032.8	0.06957
17041.4	0.15346	0.17806		17042.7	0.22813		17056.6	1.32529		17033.1	0.07194
17041.9	0.17431	0.20074		17043.2	0.25549		17057	1.32621		17033.4	0.07448
17042.4	0.19493	0.22866		17043.7	0.28383		17057.5	1.32091		17033.8	0.0783
17042.9	0.21794	0.25512		17044.2	0.31313		17058	1.30892		17034.1	0.08021
17043.4	0.24137	0.28123		17044.7	0.34359		17058.4	1.29519		17034.3	0.08345
17043.9	0.268	0.31268		17045.2	0.37302		17058.9	1.28144		17034.6	0.08595
17044.4	0.29748	0.34261		17045.7	0.40239		17059.5	1.27215		17035	0.09145
17044.9	0.32443	0.37075		17046.1	0.43349		17060	1.26837		17035.3	0.09516
17045.4	0.35408	0.40153		17046.6	0.46397		17060.4	1.26909		17035.5	0.09761
17045.9	0.38321	0.43254		17047.1	0.49634		17061	1.27358		17035.8	0.10331
17046.4	0.41487	0.46268		17047.7	0.53751		17061.5	1.27957		17036.2	0.11027
17046.9	0.45222	0.49781		17048.2	0.57505		17062	1.28552		17036.4	0.11539
17047.4	0.49168	0.53193		17048.7	0.61729		17062.5	1.29138		17036.8	0.12209
17047.9	0.52921	0.56919		17049.2	0.66478		17063	1.29636		17037	0.12809
17048.4	0.57525	0.61081		17049.7	0.71254		17063.5	1.30075		17037.3	0.13808
17048.9	0.62425	0.65854		17050.2	0.76142		17063.9	1.30432		17037.6	0.14717
17049.4	0.67813	0.70901		17050.7	0.81606		17064.4	1.30665		17037.9	0.16103
17049.9	0.73244	0.76228		17051.2	0.872		17064.9	1.30617		17038.2	0.17478
17050.4	0.79574	0.81421		17051.7	0.92832		17065.4	1.30119		17038.6	0.19613
17050.9	0.85744	0.8761		17052.2	0.98385		17065.9	1.29078		17038.7	0.20845
17051.4	0.93074	0.93767		17052.6	1.04368		17066.5	1.27715		17039.2	0.24143
17051.9	1.00011	0.9983		17053.1	1.10711		17067	1.26554		17039.4	0.25648
17052.4	1.07333	1.06174		17053.6	1.17255		17067.5	1.25294		17039.7	0.29671
17052.9	1.13846	1.12017		17054.2	1.24711		17068	1.23987		17040	0.31581
17053.4	1.20668	1.17782		17054.7	1.30606		17068.5	1.22745		17040.3	0.35113
17053.9	1.27232	1.23386		17055.2	1.35417		17069	1.21401		17040.6	0.38165
17054.4	1.32612	1.28417		17055.7	1.38609		17069.5	1.19922		17040.9	0.41182
17054.9	1.37136	1.32618		17056.2	1.40145		17070	1.18419		17041.2	0.44502
17055.4	1.40995	1.35877		17056.7	1.39815		17070.5	1.1667		17041.5	0.46529
17055.9	1.43658	1.38262		17057.2	1.38424		17071	1.14486		17041.8	0.49017
17056.4	1.44971	1.39425		17057.7	1.36222		17071.4	1.12358		17042.2	0.50938
17056.9	1.45489	1.39169		17058.2	1.33624		17071.9	1.10122		17042.4	0.52273
17057.4	1.44947	1.38177		17058.7	1.31296		17072.4	1.08125		17042.7	0.53778
17057.9	1.43372	1.36338		17059.2	1.29354		17072.9	1.06173		17043	0.54779
17058.4	1.41413	1.34053		17059.6	1.28001		17073.4	1.04574		17043.3	0.55968
17058.9	1.39055	1.31514		17060.1	1.27163		17073.9	1.02956		17043.6	0.57329
17059.4	1.36722	1.29609		17060.6	1.26885		17074.5	1.0139		17043.8	0.58511
17059.9	1.34416	1.27783		17061.1	1.27314		17075	1.00012		17044.2	0.59984
17060.4	1.32491	1.26706		17061.7	1.28197		17075.5	0.98877		17044.5	0.61851
17060.9	1.31037	1.26035		17062.2	1.29262		17076	0.9778		17044.8	0.63512
17061.4	1.29835	1.26203		17062.7	1.30358		17076.5	0.96593		17045.1	0.65406
17061.9	1.29142	1.26577		17063.2	1.31551		17077	0.95485		17045.4	0.67641
17062.4	1.286	1.27033		17063.7	1.32778		17077.4	0.94338		17045.7	0.69213
17062.9	1.28024	1.28163		17064.2	1.33731		17077.9	0.93245		17046.1	0.73086
17063.4	1.27855	1.28983		17064.7	1.34501		17078.4	0.92225		17046.3	0.74234
17063.9	1.27855	1.29928		17065.2	1.35129		17078.9	0.9149		17046.5	0.76485
17064.4	1.27764	1.30935		17065.7	1.35262		17079.5	0.90883		17046.8	0.78336
17064.9	1.27262	1.31537		17066.2	1.34998		17080	0.90557		17047.3	0.82382
17065.4	1.26748	1.31758		17066.7	1.34273		17080.5	0.90285		17047.5	0.83624
17065.9	1.2583	1.31622		17067.2	1.33006		17081	0.90094		17047.8	0.85491
17066.4	1.25018	1.30677		17067.6	1.31115		17081.6	0.89924		17048.2	0.88956
17066.9	1.23647	1.29297		17068.1	1.28984		17082	0.89826		17048.4	0.90614
17067.9	1.20402	1.26163		17068.6	1.26689		17082.5	0.89739		17048.7	0.92404
17068.9	1.16512	1.21114		17069.1	1.23999		17083	0.89687		17049	0.9447
17069.9	1.12314	1.16064		17069.7	1.20836		17083.5	0.89684		17049.2	0.96572
17070.9	1.08419	1.11506		17070.2	1.18033		17083.9	0.89788		17049.7	0.99283
17071.9	1.05529	1.07956		17070.7	1.15663		17084.4	0.89988		17049.9	1.00188
17072.9	1.02251	1.0406		17071.2	1.13408		17085	0.90324		17050.3	1.02474
17073.9	0.99916	1.0205		17071.7	1.11349		17085.4	0.90714		17050.4	1.03454
17074.9	0.98299	1.00235		17072.2	1.09528		17085.9	0.91272		17050.8	1.05248
17075.9	0.96938	0.98872		17072.7	1.07681		17086.4	0.91884		17051.1	1.06396
17076.9	0.96139	0.97952		17073.2	1.06263		17087	0.92561		17051.3	1.07208
17077.9	0.94942	0.97241		17073.7	1.04888		17087.4	0.93128		17051.7	1.08239
17078.9	0.94465	0.96352		17074.2	1.03474		17088	0.93747		17051.9	1.08709
17079.9	0.938	0.95761		17074.7	1.02218		17088.5	0.94314		17052.3	1.09116
17080.9	0.93564	0.95361		17075.2	1.01044		17089	0.94803		17052.5	1.0919
17081.9	0.92897	0.94374		17075.7	1.0018		17089.5	0.95258		17052.9	1.09153
17082.9	0.9218	0.93504		17076.1	0.99238		17089.9	0.95713		17053.1	1.09059
17083.9	0.92006	0.92685		17076.6	0.98276		17090.4	0.96154		17053.5	1.08698
17084.9	0.91841	0.92415		17077.1	0.97662		17090.9	0.96549		17053.8	1.08477
17085.9	0.91982	0.9191		17077.6	0.97048		17091.4	0.96827		17054.1	1.08143
17086.9	0.92304	0.92281		17078.2	0.96402		17092.5	0.97216		17054.4	1.07772
17087.9	0.92899	0.92756		17079.2	0.95465		17093.6	0.97437		17054.7	1.07359
17088.9	0.93885	0.93366		17080.2	0.94697		17094.7	0.97677		17055.1	1.07025
17089.9	0.95145	0.94457		17081.2	0.94016		17095.6	0.97885		17055.3	1.06766
17090.9	0.96164	0.95661		17082.2	0.93455		17096.6	0.98206		17055.5	1.06532
17091.9	0.97661	0.96774		17083.2	0.92839		17097.5	0.98761		17055.9	1.06216
17092.9	0.99181	0.98113		17084.2	0.9239		17098.4	0.99683		17056.2	1.05947
17093.9	1.0044	0.99582		17085.2	0.92153		17099.5	1.00823		17056.6	1.05795
17094.9	1.01751	1.00842		17086.1	0.92297		17100.5	1.01994		17056.8	1.05631
17095.9	1.02997	1.0178		17087.1	0.92721		17101.6	1.03113		17057.1	1.05473
17096.9	1.04212	1.02839		17088.1	0.93339		17102.5	1.04051		17057.5	1.05285
17097.9	1.05598	1.04143		17089.2	0.943		17103.5	1.05141		17057.7	1.05224
17098.9	1.06632	1.04984		17090.2	0.95257		17104.4	1.06358		17058	1.05121
17099.9	1.07547	1.05621		17091.2	0.96295		17105.4	1.07657		17058.3	1.05038
17100.9	1.08093	1.06274		17092.2	0.97424		17106.6	1.08608		17058.7	1.04985
17101.9	1.08765	1.07127		17093.2	0.9844		17107.7	1.09307		17059.1	1.04939
17102.9	1.09689	1.07981		17094.2	0.99339		17108.6	1.09852		17059.2	1.04931
17103.9	1.10396	1.08804		17095.2	1.00344		17109.6	1.10445		17059.5	1.04925
17104.9	1.10975	1.09722		17096.2	1.01221		17110.4	1.10996		17059.9	1.04956
17105.9	1.11411	1.09983		17097.2	1.01979		17111.5	1.1153		17060.2	1.05006
17106.9	1.11918	1.10653		17098.2	1.02839		17112.4	1.11797		17060.5	1.05037
17107.9	1.12187	1.11219		17099.1	1.03761		17113.5	1.11826		17060.7	1.05056
17108.9	1.12244	1.11213		17100.1	1.04822		17114.5	1.11662		17061	1.0519
17109.9	1.11676	1.10844		17101.1	1.058		17115.5	1.11332		17061.5	1.05352
17110.9	1.11728	1.10745		17102.2	1.06898		17116.5	1.1073		17061.5	1.05374
17111.9	1.11505	1.10684		17103.2	1.08062		17117.4	1.09862		17062	1.055
17112.9	1.11248	1.10408		17104.2	1.08892		17118.4	1.08725		17062	1.05555
17113.9	1.10811	1.10058		17105.2	1.09727		17119.6	1.07755		17062.7	1.06023
17114.9	1.10156	1.09855		17106.2	1.10469		17120.7	1.07096		17062.9	1.06087
17115.9	1.09563	1.09579		17107.2	1.1107		17121.5	1.06598		17063.1	1.06227
17116.9	1.09041	1.08986		17108.2	1.11467		17122.6	1.05933		17063.3	1.06373
17117.9	1.08383	1.08617		17109.2	1.118		17123.5	1.05318		17063.8	1.06734
17118.9	1.074	1.0812		17110.2	1.12084		17124.5	1.04563		17064	1.06878
17119.9	1.06698	1.07644		17111.2	1.12105		17125.4	1.03941		17064.3	1.07084
17120.9	1.06004	1.07297		17112.2	1.12265		17126.4	1.0343		17064.5	1.0719
17121.9	1.05429	1.06702		17113.2	1.12127		17127.5	1.0293		17064.8	1.07379
17122.9	1.04758	1.06209		17114.2	1.11872		17128.5	1.02519		17065.2	1.07499
17123.9	1.04332	1.05691		17115.2	1.1153		17129.5	1.02009		17065.5	1.07534
17124.9	1.03558	1.05048		17116.1	1.11172		17130.4	1.013		17065.8	1.07523
17125.9	1.02708	1.04477		17117.1	1.10692		17131.4	1.00527		17066.1	1.07466
17126.9	1.02256	1.03928		17118.1	1.10237		17132.6	0.99845		17066.5	1.07308
17127.9	1.015	1.03678		17119.1	1.09619		17133.6	0.99397		17066.7	1.07187
17128.9	1.0119	1.03188		17120.1	1.09006		17134.6	0.99047		17067	1.06965
17129.9	1.01	1.02741		17121.1	1.08533		17135.6	0.98647		17067.3	1.06741
17130.9	1.00244	1.02353		17122.2	1.07858		17136.5	0.98192		17067.5	1.06455
17131.9	1.00019	1.02011		17123.2	1.07223		17137.5	0.97676		17068	1.06054
17132.9	0.99505	1.01695		17124.2	1.06544		17138.4	0.97252		17068.1	1.05784
17133.9	0.992	1.01272		17125.2	1.0611		17139.4	0.96948		17068.5	1.0543
17134.9	0.99183	1.00887		17126.2	1.05476		17140.5	0.96785		17068.7	1.05116
17135.9	0.98795	1.00598		17127.2	1.04959		17141.5	0.96725		17069.1	1.04721
17136.9	0.98707	1.00137		17128.2	1.04291		17142.5	0.96732		17069.4	1.04479
17137.9	0.98656	0.99851		17129.2	1.03813		17143.4	0.96853		17069.7	1.04141
17138.9	0.98419	0.99419		17130.2	1.03441		17144.4	0.97101		17070	1.03878
17139.9	0.98345	0.9909		17131.2	1.03007		17145.6	0.97421		17070.4	1.0359
17140.9	0.98252	0.98588		17132.2	1.02551		17146.6	0.97653		17070.6	1.03426
17141.9	0.98239	0.98465		17133.2	1.02207		17147.6	0.9785		17070.9	1.03183
17142.9	0.98435	0.98351		17134.2	1.01915		17148.6	0.9808		17071.1	1.03058
17143.9	0.98293	0.98107		17135.2	1.01553		17149.5	0.98288		17071.5	1.02873
17144.9	0.98511	0.98051		17136.2	1.01336		17150.5	0.98582		17071.8	1.02757
17145.9	0.98698	0.98003		17137.2	1.00864		17151.5	0.98844		17072.1	1.02658
17146.9	0.98777	0.98054		17138.2	1.00425		17152.5	0.99122		17072.5	1.02513
17147.9	0.9888	0.98312		17139.2	1.00089		17153.5	0.99382		17072.7	1.02539
17148.9	0.99207	0.98645		17140.2	0.99751		17154.6	0.99607		17073.2	1.02416
17149.9	0.99308	0.98583		17141.2	0.99362		17155.5	0.99836		17073.4	1.02374
17150.9	0.99604	0.98981		17142.2	0.98965		17156.4	1.00083		17073.6	1.02289
17151.9	0.99892	0.99104		17143.2	0.9878		17157.4	1.00334		17073.9	1.02246
17152.9	1.00159	0.99506		17144.2	0.98525		17158.5	1.00539		17074.2	1.02194
17153.9	1.00383	0.99628		17145.2	0.98495		17159.6	1.00647		17074.6	1.02112
17154.9	1.0058	1.00082		17146.2	0.98335		17160.7	1.00707		17074.8	1.02064
17155.9	1.00711	1.00151		17147.2	0.98391		17161.5	1.0074		17075.1	1.01971
17156.9	1.01197	1.00299		17148.2	0.98418		17162.6	1.00752		17075.4	1.01916
17157.9	1.01249	1.00365		17149.2	0.98614		17163.4	1.00726		17075.8	1.01832
17158.9	1.01374	1.00848		17150.2	0.987		17164.5	1.0067		17076	1.0179
17159.9	1.01757	1.00762		17151.2	0.98821		17165.4	1.00631		17076.3	1.0169
17160.9	1.01666	1.00868		17152.2	0.99052		17166.5	1.00615		17076.5	1.01637
17161.9	1.01968	1.01175		17153.2	0.99394		17167.5	1.00622		17076.9	1.01545
17162.9	1.02131	1.01173		17154.2	0.99478		17168.5	1.00643		17077.2	1.01487
17163.9	1.02079	1.01382		17155.2	0.99702		17169.4	1.00654		17077.5	1.01426
17164.9	1.02258	1.01577		17156.2	0.99892		17170.4	1.00666		17077.8	1.01373
17165.9	1.02429	1.01798		17157.2	1.00064		17171.4	1.00675		17078	1.01323
17166.9	1.02579	1.02055		17158.2	1.00226		17172.6	1.0069		17078.4	1.01288
17167.9	1.02626	1.02084		17159.2	1.00381		17173.7	1.00696		17078.7	1.0128
17168.9	1.02664	1.02186		17160.2	1.00525		17174.5	1.00706		17079.7	1.01278
17169.9	1.02874	1.02123		17161.1	1.00652		17175.6	1.00716		17080.8	1.01426
17170.9	1.02865	1.02369		17162.1	1.00809		17176.4	1.00729		17081.9	1.01681
17171.9	1.02938	1.02419		17163.1	1.01012		17177.5	1.00745		17082.9	1.01905
17172.9	1.03055	1.02692		17164.1	1.01142		17178.5	1.00801		17083.8	1.02113
17173.9	1.0306	1.02711		17165.1	1.01321		17179.5	1.00874		17084.9	1.02368
17174.9	1.02918	1.02835		17166.1	1.01506		17180.5	1.00957		17085.8	1.02648
17175.9	1.02873	1.02831		17167.2	1.01772		17181.5	1.01042		17086.9	1.02938
17176.9	1.0308	1.0308		17168.2	1.01758		17182.5	1.01146		17087.8	1.03139
17177.9	1.02902	1.03335		17169.2	1.02109		17183.4	1.01273		17088.8	1.03387
17178.9	1.0287	1.02886		17170.2	1.0227		17184.4	1.01426		17089.8	1.03531
17179.9	1.02878	1.02931		17171.2	1.02456		17185.5	1.01571		17090.7	1.03538
17180.9	1.02749	1.02916		17172.2	1.02623		17186.7	1.01715		17091.7	1.03314
17181.9	1.02546	1.03021		17173.2	1.02709		17187.6	1.01832		17092.8	1.02913
17182.9	1.0259	1.02638		17174.2	1.0286		17188.6	1.01985		17093.7	1.02432
17183.9	1.02289	1.02698		17175.2	1.02957		17189.5	1.02163		17094.8	1.02017
17184.9	1.02229	1.0237		17176.2	1.03079		17190.5	1.02409		17095.8	1.01737
17185.9	1.0218	1.02166		17177.2	1.03211		17191.5	1.02651		17096.8	1.01576
17186.9	1.01829	1.02203		17178.2	1.03241		17192.5	1.02858		17097.8	1.01429
17188.9	1.01663	1.01742		17179.2	1.03392		17193.5	1.03027		17098.8	1.01231
17190.9	1.01435	1.01636		17180.2	1.03442		17194.5	1.03155		17099.8	1.00943
17192.9	1.01155	1.01454		17181.2	1.03361		17195.5	1.03269		17100.8	1.00645
17194.9	1.00916	1.01549		17182.1	1.03234		17196.4	1.03333		17101.7	1.00393
17196.9	1.00658	1.01149		17183.1	1.03249		17197.4	1.0332		17102.7	1.00258
17198.9	1.00035	1.00751		17184.1	1.03089		17198.6	1.03228		17103.7	1.00344
17200.9	1.00003	1.00743		17185.2	1.02965		17199.6	1.03152		17104.6	1.00728
17202.9	0.99989	1.00508		17186.2	1.02867		17200.6	1.03045		17105.7	1.01315
17204.9	0.99462	1.00505		17187.2	1.02741		17201.5	1.02922		17106.8	1.01656
17206.9	0.99559	1.00234		17188.2	1.02632		17203.5	1.02383		17107.9	1.019
17208.9	0.99397	0.99829		17190.2	1.02446		17205.5	1.01523		17108.9	1.02211
17210.9	0.99386	0.99808		17192.2	1.0234		17207.6	1.0061		17109.8	1.02686
17212.9	0.99232	0.99662		17194.2	1.02167		17209.5	0.99612		17110.9	1.03338
17214.9	0.99204	0.99255		17196.1	1.02123		17211.5	0.9833		17111.8	1.03973
17216.9	0.99135	0.99331		17198.2	1.02059		17214	0.97541		17113	1.04474
17218.9	0.98971	0.99389		17200.2	1.01736		17215.6	0.9711		17113.8	1.04529
17220.9	0.99017	0.99046		17202.2	1.01323		17217.4	0.96501		17114.8	1.04292
17222.9	0.99235	0.99095		17204.2	1.01097		17219.5	0.96132		17115.8	1.03868
17224.9	0.99193	0.99086		17206.1	1.00731		17221.5	0.95999		17116.8	1.03594
17226.9	0.99183	0.98887		17208.2	1.00336		17223.4	0.95962		17117.7	1.03416
17228.9	0.99076	0.98977		17210.2	0.99868		17225.6	0.96196		17118.8	1.0323
17230.9	0.99237	0.99277		17212.2	0.99566		17228.1	0.96598		17119.7	1.03006
17232.9	0.99509	0.99017		17214.1	0.99176		17229.4	0.96974		17120.8	1.02714
17234.9	0.99416	0.99306		17216.2	0.99032		17231.4	0.97792		17121.8	1.02408
17236.9	0.99848	0.99458		17218.2	0.98686		17233.6	0.98618		17122.8	1.02085
17238.9	0.99763	0.99622		17220.2	0.98563		17235.5	0.99258		17123.9	1.01795
17240.9	1.00314	0.9982		17222.1	0.98597		17237.4	1.00029		17124.8	1.01528
17242.9	1.00402	0.99832		17224.2	0.98706		17239.6	1.00647		17125.8	1.01281
17244.9	1.00705	1.00147		17226.2	0.98774		17242	1.01171		17126.8	1.01074
17246.9	1.0062	1.00176		17228.2	0.98821		17243.4	1.01591		17127.8	1.00812
17248.9	1.00705	1.00228		17230.1	0.98986		17245.5	1.02059		17128.8	1.0061
17250.9	1.00778	1.00255		17232.2	0.99241		17247.5	1.02269		17129.8	1.00554
17252.9	1.00826	1.00524		17234.2	0.99472		17249.4	1.02319		17130.8	1.00556
17254.9	1.00887	1.00685		17236.1	0.9963		17251.5	1.0215		17131.7	1.00562
17256.9	1.01098	1.00574		17238.2	0.99946		17254.1	1.01901		17132.8	1.00574
17258.9	1.0093	1.00846		17240.2	1.0017		17255.6	1.01674		17133.9	1.00625
17260.9	1.00999	1.00823		17242.2	1.00344		17257.4	1.01169		17134.9	1.00671
17262.9	1.00825	1.00883		17244.2	1.00651		17259.5	1.00605		17136	1.00721
17264.9	1.00861	1.00563		17246.2	1.00654		17261.6	1.00159		17136.9	1.00752
17266.9	1.00902	1.00675		17248.1	1.00728		17263.4	0.99701		17137.8	1.00802
17268.9	1.00774	1.00901		17250.2	1.00886		17265.7	0.993		17138.8	1.00857
17270.9	1.00802	1.00851		17252.2	1.00814		17268.1	0.99115		17139.9	1.00915
17272.9	1.00704	1.00722		17254.1	1.00946		17269.5	0.98997		17140.7	1.00943
17274.9	1.0045	1.007		17256.2	1.00892		17271.4	0.98892		17141.7	1.0099
17276.9	1.00567	1.00844		17258.2	1.0083		17273.6	0.98926		17142.7	1.01035
17278.9	1.00521	1.0079		17260.1	1.0072		17275.5	0.99047		17143.7	1.01086
17280.9	1.00637	1.00859		17262.2	1.00655		17277.4	0.99224		17144.7	1.01113
17282.9	1.00504	1.00726		17264.2	1.00557		17279.6	0.99422		17145.7	1.01163
17284.9	1.00495	1.00517		17266.2	1.0047		17282	0.99609		17146.8	1.01229
17286.9	1.00249	1.0053		17268.2	1.00432		17283.4	0.99785		17147.8	1.01278
17289.9	1.00319	1.00478		17270.1	1.00461		17285.5	1.00075		17148.8	1.01281
17292.9	1.00248	1.00478		17272.2	1.00419		17287.5	1.00301		17149.8	1.01276
17295.9	1.00203	1.00372		17274.1	1.00387		17289.5	1.0049		17150.8	1.01281
17298.9	1.00056	1.0037		17276.2	1.00494		17291.4	1.0065		17151.8	1.01258
17301.9	0.99974	1.00256		17278.2	1.00525		17293.9	1.00785		17152.8	1.01189
17304.9	0.99842	1.0016		17280.2	1.00494		17295.6	1.00879		17153.7	1.01095
17307.9	0.99761	1.00045		17282.2	1.00573		17297.4	1.01006		17154.7	1.00972
17310.9	0.999	0.99752		17284.2	1.00735		17299.5	1.01124		17155.7	1.00831
17313.9	0.99818	0.9982		17286.2	1.00706		17301.5	1.01182		17156.7	1.00647
17316.9	0.99763	0.99815		17288.2	1.00561		17304.4	1.01071		17157.9	1.00498
17319.9	0.99899	0.99605		17291.2	1.00713		17308.1	1.00869		17158.8	1.00402
17322.9	1.00014	0.9942		17294.2	1.00638		17310.4	1.0068		17160	1.00304
17325.9	0.99763	0.99606		17297.2	1.00566		17313.6	1.00363		17161	1.00226
17328.9	1.00018	0.99496		17300.2	1.00525		17316.5	1.00054		17161.9	1.00131
17331.9	0.99849	0.99473		17303.1	1.00521		17319.8	0.99662		17162.8	1.0009
17334.9	1.00025	0.99471		17306.2	1.00325		17323	0.99441		17163.9	1.00035
17337.9	1.00117	0.99364		17309.2	1.00189		17325.4	0.99156		17164.9	0.99983
17340.9	1.00042	0.99651		17312.2	1.00141		17328.6	0.98774		17165.8	0.99937
17343.9	0.99827	0.99735		17315.2	0.99953		17331.4	0.98315		17166.7	0.99876
17346.9	0.9994	0.99774		17318.1	0.99834		17335.2	0.98112		17167.8	0.99838
17349.9	0.9995	0.99758		17321.2	0.99717		17337.5	0.98133		17168.7	0.99822
17352.9	1.00004	0.99657		17324.2	0.99507		17340.6	0.984		17169.7	0.998
17355.9	1.00188	0.99581		17327.2	0.99405		17343.5	0.98699		17170.7	0.99812
17358.9	1.0018	0.99492		17330.2	0.99398		17346.8	0.99049		17171.8	0.99855
17361.9	1.00174	0.99922		17333.2	0.99284		17350.1	0.99361		17172.7	0.99921
17364.9	1.0008	0.99953		17336.2	0.99239		17352.4	0.99719		17173.8	0.99963
17367.9	1.00149	1.00006		17339.2	0.99311		17355.6	1.00146		17174.8	1.00001
17370.9	1.00001	0.9988		17342.2	0.99306		17358.4	1.00487		17175.8	1.00087
17373.9	0.99952	0.99861		17345.2	0.99498		17362.1	1.00663		17176.8	1.00165
17376.9	1.00017	0.99952		17348.2	0.99585		17364.4	1.00695		17177.8	1.0025
17379.9	1.00012	0.99988		17351.2	0.99623		17367.5	1.0059		17178.8	1.00311
17382.9	0.9988	1.00027		17354.2	0.99729		17370.5	1.00429		17179.7	1.00403
17385.9	1.00029	0.9989		17357.2	0.99902		17373.8	1.00242		17180.7	1.00516
17388.9	0.99779	0.99971		17360.2	0.99891		17377.1	1.00175		17181.7	1.00591
17391.9	0.99854	0.99916		17363.2	1.00052		17379.4	1.00081		17182.7	1.00652
17394.9	0.99876	1.00449		17366.2	1.00114		17382.6	0.99992		17183.8	1.00729
17397.9	0.99884	1.00142		17369.2	1.00068		17385.4	0.99975		17184.8	1.00785
17400.9	0.99836	1.00324		17372.2	1.00122		17389	1.00063		17185.9	1.00849
17403.9	0.99814	1.00371		17375.1	1.00106		17391.5	1.0013		17187	1.00865
17406.9	0.99779	1.00205		17378.1	1.00044		17394.6	1.002		17187.8	1.00863
17409.9	0.99686	1.00199		17381.2	1.00001		17397.5	1.0021		17188.9	1.00907
17412.9	0.99603	1.00205		17384.2	0.99999		17400.7	1.00084		17191.1	1.00936
17415.9	0.99667	0.99937		17387.2	0.99903		17404.2	0.99921		17192.7	1.00881
17418.9	0.99709	0.99894		17390.2	0.99959		17406.3	0.99701		17194.8	1.00713
17421.9	0.99782	0.99997		17393.1	0.99924		17409.6	0.9949		17196.7	1.00514
17424.9	0.9979	1.00126		17396.2	0.99938		17412.4	0.99388		17198.8	1.00288
17427.9	0.9976	0.99714		17399.2	0.99983		17415.9	0.99371		17200.8	1.0011
17430.9	0.99791	0.99974		17402.2	0.99936		17418.5	0.9936		17202.9	0.99938
17433.9	0.99676	0.99976		17405.1	0.99942		17421.5	0.99337		17204.7	0.99759
17436.9	0.99685	0.9987		17408.2	0.99848		17424.6	0.99369		17206.7	0.99488
17440.9	0.99843	0.99894		17411.2	0.99881		17427.6	0.99442		17208.7	0.99206
17444.9	0.99954	0.9992		17414.2	0.9976		17431.3	0.99567		17211	0.98976
17448.9	0.99861	0.99989		17417.2	0.9991		17433.3	0.99658		17213.2	0.98879
17452.9	0.99978	0.99876		17420.2	0.99819		17436.6	0.99811		17214.9	0.98839
17456.9	0.9981	0.99864		17423.2	0.99799		17439.4	0.99931		17217.2	0.98871
17460.9	0.99979	0.99793		17426.2	0.99826		17442.7	1.00021		17218.7	0.98936
17464.9	1.00128	0.99909		17429.2	0.99781		17445.7	1.00102		17220.7	0.99091
17468.9	1.00112	0.99999		17432.1	0.99761		17448.5	1.00148		17222.8	0.99328
17472.9	1.00107	0.99976		17435.2	0.99803		17451.6	1.00159		17224.9	0.99631
17476.9	1.0004	0.99681		17438.2	0.99857		17454.6	1.00116		17226.9	0.99908
17480.9	1.00161	0.99905		17442.2	0.99774		17458.4	1.00132		17228.9	1.00166
17484.9	1.00043	1.00063		17446.2	0.9989		17460.3	1.00106		17230.8	1.00377
17488.9	0.99846	0.99933		17450.2	0.99827		17463.6	1.00091		17232.6	1.00583
17492.9	0.9981	0.99852		17454.2	0.99802		17466.4	1.00085		17234.7	1.00738
17496.9	1.00003	1.00014		17458.2	0.99838		17469.8	1.00074		17236.9	1.00788
17500.9	1.00018	0.99788		17462.2	0.99875		17472.9	1.00075		17239.2	1.0076
17504.9	0.99985	0.99954		17466.2	0.99874		17475.4	1.00011		17240.9	1.00721
17508.9	1.00042	0.99937		17470.2	0.99838		17478.6	0.99903		17243	1.00663
17512.9	1.00053	1.00068		17474.1	0.99928		17481.4	0.9974		17244.8	1.0059
17516.9	1.00151	1.00079		17478.1	0.99826		17485.2	0.99647		17246.8	1.00443
17520.9	1.0009	0.99981		17482.2	0.99992		17487.3	0.9957		17248.7	1.0032
17524.9	1.00014	1.00123		17486.2	0.99949		17490.6	0.99461		17250.8	1.00213
17528.9	0.99995	1.00102		17490.2	0.99953		17493.5	0.99416		17252.8	1.00137
17532.9	0.99828	1.00162		17494.1	1.00031		17496.8	0.99428		17254.9	1.00088
17536.9	1.00088	1.00082		17498.2	1.0005		17500.1	0.99491		17256.8	1.00012
17540.9	0.99987	0.99909		17502.2	1.00055		17502.4	0.99565		17258.7	0.99882
17544.9	0.99772	0.99932		17506.2	1.00137		17506.5	0.99772		17260.7	0.99738
17548.9	0.9986	1.00096		17510.1	1.00175		17510.9	1.00017		17263	0.99671
17552.9	0.99886	1.00094		17514.2	1.00182		17514.9	1.00179		17265.3	0.99646
17556.9	0.99938	1.00057		17518.2	1.00269		17518.6	1.00274		17266.9	0.99609
17560.9	1.00056	0.99845		17522.2	1.0028		17522.4	1.00342		17269.2	0.99601
17564.9	0.99823	0.99873		17526.2	1.00319		17527.3	1.00412		17270.8	0.99612
17568.9	0.99913	0.99904		17530.2	1.00351		17530.3	1.00466		17272.8	0.99671
17572.9	0.99841	0.99943		17534.2	1.00296		17534.5	1.00449		17274.8	0.99727
17576.9	0.9973	1.00141		17538.2	1.0023		17538.9	1.00365		17276.8	0.99789
17580.9	0.99873	0.99992		17542.2	1.00287		17542.6	1.00319		17278.9	0.99886
17584.9	0.99846	0.99982		17546.2	1.00259		17546.6	1.00264		17280.9	0.99994
17588.9	0.99927	0.99969		17550.2	1.0018		17550.4	1.00188		17282.8	1.00104
17592.9	0.99961	0.99832		17554.2	1.00253		17555.4	1.00171		17284.8	1.00208
17596.9	1.00044	0.99989		17558.1	1.00182		17558.3	1.00099		17286.7	1.00344
17600.9	0.99957	0.99801		17562.2	1.00267		17562.5	0.99939		17289	1.00457
17604.9	1.00002	0.99999		17566.2	1.00272		17566.8	0.99717		17292.6	1.00543
17608.9	1.00025	0.99984		17570.2	1.00248		17570.6	0.99574		17295	1.00566
17612.9	0.99933	1.00158		17574.2	1.00257		17574.6	0.99462		17297.8	1.00553
17616.9	1.00074	1.00111		17578.2	1.00299		17578.4	0.99376		17300.8	1.00419
17620.9	1.00091	1.00122		17582.2	1.0035		17583.4	0.99382		17303.8	1.00253
17624.9	1.00326	1.00217		17586.2	1.00313		17586.4	0.99409		17306.8	1.00101
17628.9	1.0004	1.00146		17590.1	1.00399		17590.5	0.99526		17309.8	0.99978
17632.9	0.99803	1.00181		17594.1	1.00362		17594.7	0.99714		17312.6	0.99868
17636.9	0.99906	1.00008		17598.2	1.00402		17598.5	0.9991		17316	0.99811
17641.9	0.99958	0.99959		17602.2	1.00432		17602.6	1.0012		17319.7	0.99764
17646.9	0.99908	1.00009		17606.2	1.00433		17606.5	1.00273		17322	0.99751
17651.9	0.99921	0.99972		17610.2	1.00464		17611.3	1.00396		17324.8	0.9969
17656.9	0.99996	1.0006		17614.2	1.00523		17614.4	1.00449		17327.7	0.99654
17661.9	0.99982	0.99933		17618.2	1.00523		17618.5	1.00445		17330.8	0.99643
17666.9	1.00067	0.9982		17622.2	1.00535		17622.7	1.00437		17333.9	0.99695
17671.9	0.99892	0.99909		17626.2	1.0056		17626.5	1.00352		17336.7	0.9977
17676.9	1.00058	0.99797		17630.2	1.00591		17630.6	1.00243		17339.7	0.99849
17681.9	1.00376	0.99989		17634.2	1.00709		17634.6	1.0013		17343	0.99927
17686.9	0.99873	1.00215		17638.1	1.00624		17639.3	1.00095		17346.6	1.00025
17691.9	1.00023	0.99897					17642.5	1.00034		17349	1.0008
17696.9	1.00147	0.99782					17646.5	0.99973		17351.8	1.00125
17701.9	1.00094	0.99939					17650.7	0.99918		17354.8	1.00132
17706.9	1.00322	1.00111					17654.5	0.99849		17358	1.0014
17711.9	1.00041	1.00094					17659.5	0.99762		17361	1.00151
17716.9	1.00029	0.99887					17664.7	0.99761		17363.7	1.00146
17721.9	1.00073	1.00205					17669.5	0.99799		17366.7	1.00054
17726.9	1.00167	1.00248					17674.4	0.99825		17370.3	0.99995
17731.9	1.00153	1.00152					17680	0.99851		17373.1	0.99978
17736.9	1.00036	0.99915					17684.5	0.99894		17376	0.99956
17741.9	1.00182	1.00289					17689.4	1.00001		17378.7	0.99894
17746.9	1.00126	1.00177					17695.3	1.00147		17381.8	0.99809
17751.9	1.0012	0.99892					17699.6	1.00242		17385	0.99785
17756.9	1.00099	0.99876					17704.5	1.00277		17388	0.99799
17761.9	1.00278	0.99843					17710.2	1.00283		17390.6	0.99816
17766.9	1.00222	1.00093					17714.7	1.00253		17393.8	0.998
17771.9	1.00305	0.9996					17719.9	1.0018		17397.4	0.99819
17776.9	1.00126	0.99955					17724.9	1.00145		17400.1	0.99863
17781.9	1.00194	0.9981					17729.5	1.00104		17402.8	0.99928
17786.9	1.00259	0.99916					17734.9	1.00059		17405.8	0.99935
17791.9	1.00057	0.99687					17739.5	1.00022		17408.9	0.99965
17796.9	1.00136	0.9992					17744.5	0.99942		17412	0.99999
17801.9	1.00317	0.99957					17749.6	0.99867		17414.9	1.00008
17806.9	1.00375	0.99811					17754.5	0.99794		17417.6	1.00015
17811.9	1.0039	1.00067					17759.4	0.99742		17421	1
17816.9	1.00204	1.0001					17765.2	0.9975		17424.6	1.00021
17821.9	1.00251	0.99941					17769.5	0.9978		17427.1	1.00049
17826.9	1.00272	1.0007					17774.4	0.99863		17429.9	1.0008
17831.9	1.00087	1.0002					17780.3	0.99995		17432.7	1.0006
17836.9	1.00383	1.00034					17784.6	1.00081		17435.9	1.00081
							17789.5	1.00145		17439	1.00069
							17795.2	1.00207		17442.8	1.00073
							17799.7	1.00208		17446.8	1.00015
							17804.8	1.00197		17451.9	0.99994
							17809.9	1.0021		17455	0.99991
							17814.6	1.00213		17458.7	0.99966
							17820	1.002		17462.9	0.99953
							17824.6	1.00185		17467	0.99951
							17829.5	1.00139		17470.6	0.99936
							17834.9	1.00105		17475.1	0.99974
							17839.5	1.00055		17480	1.00039
							17844.5	1.00004		17482.7	1.00054
							17849.8	0.99986		17486.7	1.00041
										17491	1.00045
										17494.9	1.0006
										17498.6	1.00038
										17503.2	1.00027
										17507.8	1.00077
										17510.7	1.00091
										17514.8	1.00086
										17519	1.00072
										17522.9	1.00053
										17526.7	1.00048
										17531.6	1.0006
										17535	1.00062
										17538.8	1.00028
										17542.9	1.00033
										17546.9	1.00046
										17550.7	1.00022
										17555.1	1.00003
										17560.1	1.00035
										17563	1.00048
										17566.8	1.00047
										17570.8	1.00022
										17574.9	1.00017
										17578.7	1.00007
										17583.2	1.00016
										17588	1.00036
										17590.8	1.00026
										17594.8	1.00009
										17598.9	1.00015
										17602.8	1.00045
										17606.6	1.00014
										17611.2	1.00002
										17615.9	1.00043
										17618.7	1.0006
										17622.7	1.00026
										17627	1.00008
										17630.9	1.00003
										17634.7	0.9999
										17639.3	1.0001
										17644.7	1.00022
										17648.7	0.99991
										17654.1	0.9999
										17658.8	0.99993
										17664	0.99977
										17670.3	0.9999
										17673.7	0.99989
										17678.8	0.99979
										17684	0.99994
										17688.7	0.99975
										17694.2	0.99957
										17699.4	0.99985
										17703.7	0.99988
										17709	0.99985
										17713.7	0.99973
										17719	0.9993
										17725.3	0.99956
										17728.7	0.99963
										17733.8	0.99958
										17739	0.99931
										17743.7	0.99898
										17749.1	0.9992
										17754.8	0.99947
										17758.6	0.99923
										17764	0.99895
										17768.9	0.99903
										17773.9	0.99897
										17780.4	0.99931
										17783.7	0.99896
										17788.9	0.99894
										17794	0.9989
										17798.6	0.99884
										17804.1	0.99896
										17810	0.99914
										17813.6	0.99877
										17819	0.99876
										17823.8	0.99885
										17828.8	0.99861
										17835.2	0.99857
										17838.8	0.9986

## Sheet: Figure 1g
		bond length	bond length
	A-O1	2.75	2.39
	A-O2	2.7	2.45
	A-O3	2.79	2.52
	A-O4	3.25	2.47
	A-O5	2.88	2.33
	A-O6	2.85	2.33
	A-O7	2.98	2.38

## Sheet: Figure 1f
SSR
	Before quenching	After quenching	Before quenching	After quenching
CN	6	6.6
Y-O bond length			2.33	2.27

## Sheet: Figure 1j
			Conductivity S cm-1
		T/K	SSR	GDC
		1.02775	0.01529	0.0397
		1.08342	0.0119
		1.14548	0.00942	0.01812
		1.21507	0.00727
		1.29366	0.00507	0.0054
		1.38313	0.0041

## Sheet: Figure 2e
MSS-1000 ℃			MSS-1100 ℃			MSS-1200 ℃			MSS-1300 ℃				MSS-1400 ℃			MSS-1450 ℃
2θ	Intensity		2θ	Intensity		2θ	Intensity		2θ	Intensity			2θ	Intensity		2θ	Intensity
10	-735		10	191		10	1247		9.5	2010			9.5	3016		10	4129
10.0215	-741		10.0205	194		10.0215	1225		9.52149	2010			9.52149	3016		10.0194	4140
10.043	-734		10.0409	170		10.043	1186		9.54297	2010			9.54297	3016		10.0389	4118
10.0645	-733		10.0614	177		10.0645	1222		9.56446	2017			9.56446	3004		10.0583	4133
10.0859	-757		10.0818	191		10.0859	1214		9.58594	2010			9.58594	3005		10.0778	4122
10.1074	-738		10.1023	178		10.1074	1194		9.60742	2001			9.60742	3021		10.0972	4142
10.1289	-745		10.1228	169		10.1289	1214		9.62891	2012			9.62891	3000		10.1166	4116
10.1504	-766		10.1432	191		10.1504	1222		9.6504	2008			9.6504	3000		10.1361	4132
10.1719	-761		10.1637	189		10.1719	1219		9.67188	2000			9.67188	3014		10.1555	4148
10.1934	-732		10.1842	181		10.1934	1190		9.69337	2009			9.69337	3007		10.175	4146
10.2149	-752		10.2046	189		10.2149	1214		9.71485	2011			9.71485	3014		10.1944	4142
10.2363	-745		10.2251	215		10.2363	1216		9.73634	2004			9.73634	3025		10.2138	4136
10.2578	-720		10.2455	187		10.2578	1185		9.75783	2038			9.75783	3000		10.2333	4124
10.2793	-748		10.266	156		10.2793	1195		9.77931	2000			9.77931	3012		10.2527	4141
10.3008	-742		10.2865	142		10.3008	1217		9.8008	2007			9.8008	3000		10.2721	4129
10.3223	-735		10.3069	164		10.3223	1228		9.82228	2012			9.82228	3000		10.2916	4141
10.3438	-751		10.3274	187		10.3438	1241		9.84377	2006			9.84377	3030		10.311	4144
10.3653	-770		10.3479	181		10.3653	1214		9.86526	2005			9.86526	3008		10.3305	4120
10.3867	-761		10.3683	171		10.3867	1204		9.88674	2022			9.88674	3017		10.3499	4112
10.4082	-761		10.3888	204		10.4082	1234		9.90823	2008			9.90823	3016		10.3694	4115
10.4297	-759		10.4093	168		10.4297	1193		9.92971	2015			9.92971	3003		10.3888	4134
10.4512	-745		10.4297	184		10.4512	1218		9.9512	2016			9.9512	3019		10.4082	4119
10.4727	-761		10.4502	152		10.4727	1189		9.97269	2006			9.97269	3000		10.4277	4138
10.4942	-756		10.4706	176		10.4942	1214		9.99417	2009			9.99417	3025		10.4471	4140
10.5157	-742		10.4911	201		10.5157	1210		10.0157	2015			10.0157	3000		10.4665	4138
10.5371	-759		10.5116	178		10.5371	1190		10.0371	2014			10.0371	3014		10.486	4110
10.5586	-747		10.532	164		10.5586	1182		10.0586	2000			10.0586	3009		10.5054	4109
10.5801	-735		10.5525	175		10.5801	1218		10.0801	2000			10.0801	3001		10.5249	4123
10.6016	-770		10.573	180		10.6016	1174		10.1016	2022			10.1016	3020		10.5443	4119
10.6231	-793		10.5934	166		10.6231	1213		10.1231	2005			10.1231	3031		10.5638	4132
10.6446	-758		10.6139	175		10.6446	1221		10.1446	2027			10.1446	3019		10.5832	4124
10.6661	-787		10.6343	170		10.6661	1196		10.1661	2001			10.1661	3001		10.6026	4112
10.6875	-778		10.6548	156		10.6875	1182		10.1875	2016			10.1875	3000		10.6221	4141
10.709	-774		10.6753	164		10.709	1212		10.209	2019			10.209	3007		10.6415	4124
10.7305	-769		10.6957	181		10.7305	1194		10.2305	2007			10.2305	3007		10.6609	4153
10.752	-751		10.7162	153		10.752	1214		10.252	2003			10.252	3006		10.6804	4148
10.7735	-758		10.7367	159		10.7735	1194		10.2735	2000			10.2735	3019		10.6998	4125
10.795	-763		10.7571	158		10.795	1207		10.295	2017			10.295	3005		10.7193	4119
10.8165	-782		10.7776	155		10.8165	1187		10.3165	2029			10.3165	3002		10.7387	4123
10.8379	-773		10.798	192		10.8379	1200		10.3379	2012			10.3379	3004		10.7581	4118
10.8594	-767		10.8185	168		10.8594	1188		10.3594	2010			10.3594	3014		10.7776	4114
10.8809	-766		10.839	179		10.8809	1191		10.3809	2023			10.3809	3021		10.797	4118
10.9024	-759		10.8594	178		10.9024	1197		10.4024	2030			10.4024	3000		10.8165	4114
10.9239	-756		10.8799	169		10.9239	1197		10.4239	2020			10.4239	3012		10.8359	4108
10.9454	-762		10.9004	158		10.9454	1192		10.4454	2018			10.4454	3010		10.8553	4093
10.9669	-773		10.9208	143		10.9669	1180		10.4669	2006			10.4669	3014		10.8748	4141
10.9884	-786		10.9413	152		10.9884	1194		10.4884	2044			10.4884	3012		10.8942	4104
11.0098	-748		10.9618	185		11.0098	1198		10.5098	2000			10.5098	3000		10.9137	4105
11.0313	-779		10.9822	168		11.0313	1187		10.5313	2054			10.5313	3007		10.9331	4125
11.0528	-789		11.0027	175		11.0528	1202		10.5528	2006			10.5528	3026		10.9525	4118
11.0743	-768		11.0231	168		11.0743	1202		10.5743	2020			10.5743	3001		10.972	4120
11.0958	-783		11.0436	178		11.0958	1175		10.5958	2030			10.5958	3017		10.9914	4132
11.1173	-779		11.0641	154		11.1173	1179		10.6173	2017			10.6173	3009		11.0109	4110
11.1387	-762		11.0845	167		11.1387	1187		10.6387	2027			10.6387	3018		11.0303	4124
11.1602	-784		11.105	167		11.1602	1206		10.6602	2004			10.6602	3013		11.0497	4122
11.1817	-782		11.1255	158		11.1817	1186		10.6817	2019			10.6817	3008		11.0692	4125
11.2032	-796		11.1459	172		11.2032	1212		10.7032	2007			10.7032	3000		11.0886	4133
11.2247	-786		11.1664	148		11.2247	1176		10.7247	2034			10.7247	3002		11.1081	4129
11.2462	-789		11.1868	155		11.2462	1187		10.7462	2014			10.7462	3025		11.1275	4112
11.2677	-786		11.2073	145		11.2677	1190		10.7677	2022			10.7677	3014		11.1469	4103
11.2891	-816		11.2278	163		11.2891	1189		10.7891	2021			10.7891	3015		11.1664	4122
11.3106	-767		11.2482	143		11.3106	1188		10.8106	2005			10.8106	3008		11.1858	4103
11.3321	-797		11.2687	156		11.3321	1184		10.8321	2041			10.8321	3014		11.2053	4114
11.3536	-762		11.2891	154		11.3536	1180		10.8536	2029			10.8536	3002		11.2247	4110
11.3751	-797		11.3096	171		11.3751	1194		10.8751	2024			10.8751	3008		11.2441	4117
11.3966	-803		11.3301	155		11.3966	1185		10.8966	2023			10.8966	3015		11.2636	4100
11.4181	-771		11.3505	156		11.4181	1179		10.9181	2030			10.9181	3000		11.283	4128
11.4396	-760		11.371	145		11.4396	1183		10.9396	2014			10.9396	3005		11.3025	4126
11.461	-750		11.3915	130		11.461	1183		10.961	2035			10.961	3000		11.3219	4135
11.4825	-796		11.4119	150		11.4825	1175		10.9825	2018			10.9825	3018		11.3413	4109
11.504	-774		11.4324	163		11.504	1173		11.004	2021			11.004	3012		11.3608	4100
11.5255	-770		11.4528	169		11.5255	1166		11.0255	2019			11.0255	3005		11.3802	4133
11.547	-791		11.4733	149		11.547	1189		11.047	2050			11.047	3015		11.3996	4115
11.5685	-772		11.4938	137		11.5685	1183		11.0685	2007			11.0685	3012		11.4191	4113
11.5899	-793		11.5142	156		11.5899	1179		11.0899	2028			11.0899	3010		11.4385	4106
11.6114	-795		11.5347	152		11.6114	1184		11.1114	2022			11.1114	3007		11.458	4113
11.6329	-776		11.5552	169		11.6329	1188		11.1329	2010			11.1329	3004		11.4774	4110
11.6544	-784		11.5756	153		11.6544	1173		11.1544	2036			11.1544	3019		11.4969	4129
11.6759	-788		11.5961	122		11.6759	1171		11.1759	2026			11.1759	3009		11.5163	4110
11.6974	-789		11.6166	174		11.6974	1183		11.1974	2016			11.1974	3000		11.5357	4116
11.7189	-827		11.637	150		11.7189	1165		11.2189	2000			11.2189	3008		11.5552	4104
11.7403	-794		11.6575	168		11.7403	1179		11.2403	2022			11.2403	3020		11.5746	4113
11.7618	-789		11.6779	163		11.7618	1146		11.2618	2027			11.2618	3000		11.594	4092
11.7833	-765		11.6984	153		11.7833	1181		11.2833	2007			11.2833	3046		11.6135	4110
11.8048	-809		11.7189	162		11.8048	1181		11.3048	2020			11.3048	3005		11.6329	4124
11.8263	-798		11.7393	152		11.8263	1175		11.3263	2028			11.3263	3007		11.6524	4111
11.8478	-795		11.7598	146		11.8478	1174		11.3478	2023			11.3478	3002		11.6718	4139
11.8693	-783		11.7803	152		11.8693	1185		11.3693	2004			11.3693	3019		11.6913	4103
11.8908	-802		11.8007	154		11.8908	1175		11.3908	2024			11.3908	3001		11.7107	4118
11.9122	-777		11.8212	139		11.9122	1165		11.4122	2004			11.4122	3007		11.7301	4118
11.9337	-825		11.8416	131		11.9337	1163		11.4337	2010			11.4337	3005		11.7496	4114
11.9552	-801		11.8621	140		11.9552	1148		11.4552	2030			11.4552	3013		11.769	4105
11.9767	-798		11.8826	140		11.9767	1164		11.4767	2021			11.4767	3011		11.7884	4112
11.9982	-811		11.903	155		11.9982	1178		11.4982	2022			11.4982	3015		11.8079	4115
12.0197	-805		11.9235	166		12.0197	1191		11.5197	2017			11.5197	3010		11.8273	4112
12.0412	-793		11.944	155		12.0412	1152		11.5412	2023			11.5412	3000		11.8468	4105
12.0626	-811		11.9644	147		12.0626	1163		11.5626	2039			11.5626	3032		11.8662	4107
12.0841	-808		11.9849	142		12.0841	1167		11.5841	2012			11.5841	3003		11.8856	4093
12.1056	-792		12.0053	149		12.1056	1183		11.6056	2012			11.6056	3007		11.9051	4104
12.1271	-815		12.0258	151		12.1271	1202		11.6271	2029			11.6271	3010		11.9245	4126
12.1486	-805		12.0463	145		12.1486	1163		11.6486	2012			11.6486	3026		11.944	4106
12.1701	-798		12.0667	144		12.1701	1171		11.6701	2024			11.6701	3016		11.9634	4095
12.1916	-818		12.0872	135		12.1916	1174		11.6916	2006			11.6916	3019		11.9828	4102
12.2131	-778		12.1077	121		12.2131	1152		11.7131	2038			11.7131	3011		12.0023	4121
12.2345	-828		12.1281	144		12.2345	1182		11.7345	2016			11.7345	3006		12.0217	4099
12.256	-836		12.1486	154		12.256	1156		11.756	2015			11.756	3014		12.0412	4115
12.2775	-790		12.1691	164		12.2775	1152		11.7775	2034			11.7775	3005		12.0606	4119
12.299	-782		12.1895	144		12.299	1146		11.799	2017			11.799	3000		12.08	4095
12.3205	-819		12.21	156		12.3205	1174		11.8205	2000			11.8205	3020		12.0995	4106
12.342	-822		12.2304	147		12.342	1165		11.842	2033			11.842	3016		12.1189	4099
12.3635	-811		12.2509	135		12.3635	1149		11.8635	2020			11.8635	3007		12.1384	4116
12.3849	-788		12.2714	153		12.3849	1170		11.8849	2008			11.8849	3008		12.1578	4107
12.4064	-822		12.2918	147		12.4064	1184		11.9064	2001			11.9064	3021		12.1772	4100
12.4279	-823		12.3123	125		12.4279	1169		11.9279	2019			11.9279	3009		12.1967	4119
12.4494	-809		12.3328	143		12.4494	1169		11.9494	2026			11.9494	3014		12.2161	4077
12.4709	-794		12.3532	130		12.4709	1153		11.9709	2011			11.9709	3023		12.2356	4093
12.4924	-809		12.3737	131		12.4924	1167		11.9924	2007			11.9924	3005		12.255	4089
12.5138	-771		12.3941	106		12.5138	1146		12.0138	2025			12.0138	3022		12.2744	4097
12.5353	-806		12.4146	162		12.5353	1136		12.0353	2000			12.0353	3001		12.2939	4085
12.5568	-812		12.4351	134		12.5568	1152		12.0568	2015			12.0568	3000		12.3133	4102
12.5783	-813		12.4555	127		12.5783	1143		12.0783	2014			12.0783	3025		12.3328	4086
12.5998	-758		12.476	135		12.5998	1164		12.0998	2001			12.0998	3031		12.3522	4108
12.6213	-804		12.4964	103		12.6213	1177		12.1213	2021			12.1213	3019		12.3716	4081
12.6428	-809		12.5169	130		12.6428	1168		12.1428	2006			12.1428	3002		12.3911	4098
12.6642	-816		12.5374	133		12.6642	1150		12.1642	2003			12.1642	3018		12.4105	4105
12.6857	-816		12.5578	132		12.6857	1154		12.1857	2018			12.1857	3000		12.4299	4112
12.7072	-808		12.5783	140		12.7072	1128		12.2072	2000			12.2072	3000		12.4494	4089
12.7287	-830		12.5988	114		12.7287	1166		12.2287	2000			12.2287	3011		12.4688	4098
12.7502	-819		12.6192	123		12.7502	1177		12.2502	2022			12.2502	3013		12.4883	4114
12.7717	-814		12.6397	121		12.7717	1158		12.2717	2017			12.2717	3017		12.5077	4101
12.7932	-815		12.6602	129		12.7932	1165		12.2932	2001			12.2932	3013		12.5272	4093
12.8147	-824		12.6806	114		12.8147	1159		12.3147	2006			12.3147	3000		12.5466	4098
12.8361	-812		12.7011	136		12.8361	1156		12.3361	2021			12.3361	3000		12.566	4093
12.8576	-816		12.7215	140		12.8576	1155		12.3576	2000			12.3576	3022		12.5855	4112
12.8791	-823		12.742	126		12.8791	1135		12.3791	2000			12.3791	3000		12.6049	4104
12.9006	-810		12.7625	134		12.9006	1137		12.4006	2022			12.4006	3000		12.6243	4114
12.9221	-817		12.7829	139		12.9221	1151		12.4221	2007			12.4221	3018		12.6438	4097
12.9436	-828		12.8034	132		12.9436	1162		12.4436	2006			12.4436	3016		12.6632	4090
12.965	-803		12.8239	122		12.965	1139		12.465	2000			12.465	3019		12.6827	4098
12.9865	-793		12.8443	122		12.9865	1143		12.4865	2001			12.4865	3004		12.7021	4083
13.008	-815		12.8648	145		13.008	1152		12.508	2006			12.508	3000		12.7216	4094
13.0295	-842		12.8852	128		13.0295	1136		12.5295	2022			12.5295	3022		12.741	4085
13.051	-800		12.9057	142		13.051	1131		12.551	2019			12.551	3010		12.7604	4093
13.0725	-835		12.9262	115		13.0725	1154		12.5725	2018			12.5725	3003		12.7799	4102
13.094	-824		12.9466	120		13.094	1132		12.594	2015			12.594	3015		12.7993	4111
13.1154	-837		12.9671	118		13.1154	1137		12.6154	2020			12.6154	3004		12.8187	4109
13.1369	-802		12.9876	127		13.1369	1127		12.6369	2000			12.6369	3024		12.8382	4095
13.1584	-799		13.008	139		13.1584	1152		12.6584	2013			12.6584	3005		12.8576	4090
13.1799	-813		13.0285	140		13.1799	1155		12.6799	2004			12.6799	3011		12.8771	4101
13.2014	-826		13.0489	124		13.2014	1137		12.7014	2000			12.7014	3018		12.8965	4090
13.2229	-803		13.0694	128		13.2229	1123		12.7229	2010			12.7229	3009		12.916	4098
13.2444	-819		13.0899	134		13.2444	1142		12.7444	2017			12.7444	3003		12.9354	4092
13.2659	-838		13.1103	110		13.2659	1142		12.7659	2006			12.7659	3013		12.9548	4109
13.2873	-827		13.1308	126		13.2873	1148		12.7873	2017			12.7873	3021		12.9743	4098
13.3088	-827		13.1513	157		13.3088	1146		12.8088	2005			12.8088	3020		12.9937	4097
13.3303	-841		13.1717	125		13.3303	1150		12.8303	2006			12.8303	3009		13.0131	4104
13.3518	-832		13.1922	120		13.3518	1149		12.8518	2000			12.8518	3015		13.0326	4097
13.3733	-811		13.2127	124		13.3733	1150		12.8733	2000			12.8733	3022		13.052	4099
13.3948	-795		13.2331	150		13.3948	1157		12.8948	2003			12.8948	3030		13.0715	4091
13.4163	-820		13.2536	119		13.4163	1147		12.9163	2019			12.9163	3019		13.0909	4103
13.4377	-832		13.274	130		13.4377	1146		12.9377	2000			12.9377	3004		13.1103	4086
13.4592	-813		13.2945	112		13.4592	1141		12.9592	2010			12.9592	3011		13.1298	4080
13.4807	-827		13.315	116		13.4807	1153		12.9807	2000			12.9807	3020		13.1492	4090
13.5022	-831		13.3354	115		13.5022	1135		13.0022	2005			13.0022	3006		13.1687	4087
13.5237	-837		13.3559	128		13.5237	1130		13.0237	2000			13.0237	3014		13.1881	4111
13.5452	-815		13.3764	131		13.5452	1137		13.0452	2019			13.0452	3000		13.2075	4101
13.5667	-827		13.3968	140		13.5667	1137		13.0667	2004			13.0667	3003		13.227	4088
13.5881	-839		13.4173	110		13.5881	1150		13.0881	2018			13.0881	3014		13.2464	4104
13.6096	-827		13.4377	131		13.6096	1124		13.1096	2016			13.1096	3000		13.2659	4096
13.6311	-808		13.4582	118		13.6311	1135		13.1311	2006			13.1311	3010		13.2853	4100
13.6526	-839		13.4787	123		13.6526	1134		13.1526	2011			13.1526	3028		13.3047	4101
13.6741	-846		13.4991	119		13.6741	1154		13.1741	2011			13.1741	3011		13.3242	4087
13.6956	-851		13.5196	106		13.6956	1150		13.1956	2005			13.1956	3009		13.3436	4109
13.7171	-847		13.5401	110		13.7171	1161		13.2171	2014			13.2171	3004		13.3631	4091
13.7385	-834		13.5605	128		13.7385	1142		13.2385	2010			13.2385	3000		13.3825	4100
13.76	-840		13.581	124		13.76	1152		13.26	2002			13.26	3000		13.4019	4086
13.7815	-843		13.6014	133		13.7815	1126		13.2815	2012			13.2815	3021		13.4214	4076
13.803	-840		13.6219	110		13.803	1143		13.303	2009			13.303	3013		13.4408	4089
13.8245	-849		13.6424	107		13.8245	1130		13.3245	2015			13.3245	3017		13.4603	4090
13.846	-841		13.6628	114		13.846	1132		13.346	2011			13.346	3007		13.4797	4092
13.8675	-840		13.6833	107		13.8675	1146		13.3675	2000			13.3675	3021		13.4991	4117
13.8889	-868		13.7038	102		13.8889	1129		13.3889	2010			13.3889	3006		13.5186	4085
13.9104	-833		13.7242	108		13.9104	1128		13.4104	2009			13.4104	3000		13.538	4086
13.9319	-847		13.7447	111		13.9319	1136		13.4319	2010			13.4319	3018		13.5574	4083
13.9534	-825		13.7652	120		13.9534	1147		13.4534	2025			13.4534	3030		13.5769	4101
13.9749	-854		13.7856	111		13.9749	1163		13.4749	2000			13.4749	3004		13.5963	4088
13.9964	-844		13.8061	131		13.9964	1155		13.4964	2003			13.4964	3002		13.6158	4103
14.0179	-837		13.8265	125		14.0179	1137		13.5179	2018			13.5179	3029		13.6352	4077
14.0394	-831		13.847	95		14.0394	1130		13.5394	2019			13.5394	3018		13.6547	4082
14.0608	-826		13.8675	121		14.0608	1128		13.5608	2006			13.5608	3009		13.6741	4099
14.0823	-847		13.8879	109		14.0823	1146		13.5823	2000			13.5823	3020		13.6935	4078
14.1038	-841		13.9084	130		14.1038	1139		13.6038	2005			13.6038	3005		13.713	4101
14.1253	-826		13.9289	88		14.1253	1120		13.6253	2021			13.6253	3030		13.7324	4089
14.1468	-848		13.9493	99		14.1468	1120		13.6468	2017			13.6468	3021		13.7518	4093
14.1683	-853		13.9698	126		14.1683	1128		13.6683	2011			13.6683	3004		13.7713	4098
14.1898	-843		13.9902	121		14.1898	1131		13.6898	2021			13.6898	3014		13.7907	4072
14.2112	-832		14.0107	131		14.2112	1141		13.7112	2013			13.7112	3027		13.8102	4081
14.2327	-848		14.0312	117		14.2327	1133		13.7327	2001			13.7327	3015		13.8296	4070
14.2542	-829		14.0516	109		14.2542	1138		13.7542	2023			13.7542	3017		13.8491	4092
14.2757	-859		14.0721	110		14.2757	1142		13.7757	2020			13.7757	3009		13.8685	4086
14.2972	-837		14.0925	108		14.2972	1115		13.7972	2005			13.7972	3022		13.8879	4075
14.3187	-816		14.113	113		14.3187	1131		13.8187	2000			13.8187	3006		13.9074	4081
14.3401	-853		14.1335	129		14.3401	1120		13.8401	2000			13.8401	3012		13.9268	4093
14.3616	-849		14.1539	115		14.3616	1129		13.8616	2018			13.8616	3010		13.9462	4074
14.3831	-856		14.1744	119		14.3831	1113		13.8831	2010			13.8831	3004		13.9657	4101
14.4046	-838		14.1949	120		14.4046	1121		13.9046	2001			13.9046	3004		13.9851	4099
14.4261	-827		14.2153	114		14.4261	1117		13.9261	2005			13.9261	3023		14.0046	4085
14.4476	-846		14.2358	132		14.4476	1109		13.9476	2024			13.9476	3027		14.024	4084
14.4691	-849		14.2562	121		14.4691	1128		13.9691	2000			13.9691	3000		14.0434	4088
14.4906	-847		14.2767	117		14.4906	1144		13.9906	2021			13.9906	3001		14.0629	4093
14.512	-854		14.2972	93		14.512	1121		14.012	2000			14.012	3020		14.0823	4071
14.5335	-853		14.3176	107		14.5335	1122		14.0335	2001			14.0335	3017		14.1018	4076
14.555	-837		14.3381	107		14.555	1119		14.055	2009			14.055	3007		14.1212	4076
14.5765	-820		14.3586	95		14.5765	1115		14.0765	2003			14.0765	3019		14.1406	4089
14.598	-875		14.379	108		14.598	1141		14.098	2017			14.098	3004		14.1601	4090
14.6195	-867		14.3995	105		14.6195	1112		14.1195	2009			14.1195	3026		14.1795	4092
14.641	-831		14.42	101		14.641	1119		14.141	2007			14.141	3009		14.199	4081
14.6624	-852		14.4404	93		14.6624	1126		14.1624	2021			14.1624	3014		14.2184	4093
14.6839	-828		14.4609	106		14.6839	1115		14.1839	2009			14.1839	3009		14.2378	4080
14.7054	-821		14.4813	125		14.7054	1115		14.2054	2002			14.2054	3014		14.2573	4077
14.7269	-848		14.5018	98		14.7269	1118		14.2269	2001			14.2269	3012		14.2767	4088
14.7484	-840		14.5223	109		14.7484	1120		14.2484	2013			14.2484	3012		14.2962	4093
14.7699	-856		14.5427	111		14.7699	1112		14.2699	2002			14.2699	3012		14.3156	4084
14.7914	-856		14.5632	121		14.7914	1120		14.2914	2000			14.2914	3006		14.335	4084
14.8128	-854		14.5837	94		14.8128	1108		14.3128	2026			14.3128	3014		14.3545	4083
14.8343	-853		14.6041	92		14.8343	1124		14.3343	2010			14.3343	3008		14.3739	4078
14.8558	-839		14.6246	109		14.8558	1122		14.3558	2018			14.3558	3008		14.3934	4078
14.8773	-842		14.645	90		14.8773	1124		14.3773	2015			14.3773	3016		14.4128	4087
14.8988	-849		14.6655	115		14.8988	1123		14.3988	2009			14.3988	3000		14.4322	4077
14.9203	-842		14.686	110		14.9203	1128		14.4203	2011			14.4203	3027		14.4517	4076
14.9418	-849		14.7064	95		14.9418	1116		14.4418	2017			14.4418	3011		14.4711	4095
14.9632	-845		14.7269	92		14.9632	1093		14.4632	2014			14.4632	3001		14.4906	4081
14.9847	-846		14.7474	120		14.9847	1111		14.4847	2009			14.4847	3007		14.51	4071
15.0062	-864		14.7678	111		15.0062	1104		14.5062	2007			14.5062	3012		14.5294	4072
15.0277	-843		14.7883	112		15.0277	1116		14.5277	2008			14.5277	3008		14.5489	4078
15.0492	-844		14.8087	103		15.0492	1112		14.5492	2016			14.5492	3014		14.5683	4086
15.0707	-857		14.8292	112		15.0707	1141		14.5707	2014			14.5707	3006		14.5877	4078
15.0922	-863		14.8497	124		15.0922	1111		14.5922	2008			14.5922	3002		14.6072	4090
15.1136	-834		14.8701	104		15.1136	1133		14.6136	2009			14.6136	3020		14.6266	4079
15.1351	-860		14.8906	106		15.1351	1114		14.6351	2004			14.6351	3009		14.6461	4072
15.1566	-858		14.9111	94		15.1566	1115		14.6566	2004			14.6566	3003		14.6655	4080
15.1781	-830		14.9315	112		15.1781	1107		14.6781	2017			14.6781	3012		14.685	4071
15.1996	-885		14.952	98		15.1996	1105		14.6996	2007			14.6996	3003		14.7044	4078
15.2211	-862		14.9725	108		15.2211	1113		14.7211	2007			14.7211	3022		14.7238	4079
15.2426	-870		14.9929	125		15.2426	1132		14.7426	2022			14.7426	3013		14.7433	4094
15.264	-836		15.0134	117		15.264	1143		14.764	2003			14.764	3007		14.7627	4080
15.2855	-865		15.0338	105		15.2855	1109		14.7855	2003			14.7855	3017		14.7821	4074
15.307	-856		15.0543	95		15.307	1115		14.807	2005			14.807	3013		14.8016	4084
15.3285	-864		15.0748	100		15.3285	1090		14.8285	2003			14.8285	3010		14.821	4079
15.35	-850		15.0952	98		15.35	1119		14.85	2026			14.85	3002		14.8405	4086
15.3715	-861		15.1157	113		15.3715	1123		14.8715	2002			14.8715	3005		14.8599	4066
15.393	-875		15.1362	113		15.393	1119		14.893	2004			14.893	3011		14.8794	4083
15.4145	-832		15.1566	102		15.4145	1102		14.9145	2018			14.9145	3014		14.8988	4071
15.4359	-855		15.1771	102		15.4359	1120		14.9359	2002			14.9359	3000		14.9182	4071
15.4574	-879		15.1975	98		15.4574	1122		14.9574	2002			14.9574	3017		14.9377	4079
15.4789	-855		15.218	100		15.4789	1111		14.9789	2019			14.9789	3001		14.9571	4085
15.5004	-866		15.2385	102		15.5004	1110		15.0004	2023			15.0004	3009		14.9765	4074
15.5219	-859		15.2589	122		15.5219	1105		15.0219	2017			15.0219	3034		14.996	4079
15.5434	-870		15.2794	105		15.5434	1137		15.0434	2008			15.0434	3008		15.0154	4062
15.5648	-866		15.2998	107		15.5648	1128		15.0648	2012			15.0648	3006		15.0349	4067
15.5863	-862		15.3203	104		15.5863	1116		15.0863	2006			15.0863	3006		15.0543	4074
15.6078	-878		15.3408	106		15.6078	1129		15.1078	2013			15.1078	3010		15.0737	4076
15.6293	-855		15.3612	97		15.6293	1116		15.1293	2014			15.1293	3012		15.0932	4086
15.6508	-864		15.3817	93		15.6508	1109		15.1508	2004			15.1508	3002		15.1126	4074
15.6723	-852		15.4022	117		15.6723	1112		15.1723	2009			15.1723	3016		15.1321	4083
15.6938	-863		15.4226	128		15.6938	1111		15.1938	2001			15.1938	3014		15.1515	4061
15.7152	-869		15.4431	111		15.7152	1121		15.2152	2005			15.2152	3007		15.1709	4063
15.7367	-892		15.4636	106		15.7367	1104		15.2367	2013			15.2367	3008		15.1904	4076
15.7582	-877		15.484	93		15.7582	1108		15.2582	2013			15.2582	3000		15.2098	4060
15.7797	-856		15.5045	87		15.7797	1116		15.2797	2009			15.2797	3012		15.2293	4072
15.8012	-870		15.525	105		15.8012	1108		15.3012	2012			15.3012	3024		15.2487	4076
15.8227	-860		15.5454	108		15.8227	1113		15.3227	2001			15.3227	3004		15.2681	4077
15.8442	-860		15.5659	97		15.8442	1125		15.3442	2013			15.3442	3007		15.2876	4075
15.8657	-885		15.5863	110		15.8657	1139		15.3657	2003			15.3657	3003		15.307	4084
15.8871	-868		15.6068	101		15.8871	1123		15.3871	2025			15.3871	3001		15.3265	4078
15.9086	-874		15.6273	101		15.9086	1127		15.4086	2011			15.4086	3009		15.3459	4078
15.9301	-855		15.6477	104		15.9301	1130		15.4301	2000			15.4301	3019		15.3653	4060
15.9516	-844		15.6682	78		15.9516	1097		15.4516	2000			15.4516	3000		15.3848	4081
15.9731	-876		15.6887	97		15.9731	1118		15.4731	2003			15.4731	3006		15.4042	4071
15.9946	-853		15.7091	104		15.9946	1132		15.4946	2004			15.4946	3008		15.4237	4071
16.016	-865		15.7296	106		16.016	1133		15.516	2020			15.516	3006		15.4431	4075
16.0375	-860		15.75	116		16.0375	1118		15.5375	2015			15.5375	3012		15.4625	4064
16.059	-867		15.7705	104		16.059	1118		15.559	2000			15.559	3007		15.482	4062
16.0805	-863		15.791	98		16.0805	1141		15.5805	2000			15.5805	3006		15.5014	4081
16.102	-871		15.8114	104		16.102	1110		15.602	2018			15.602	3009		15.5209	4078
16.1235	-883		15.8319	101		16.1235	1121		15.6235	2013			15.6235	3019		15.5403	4080
16.145	-863		15.8523	80		16.145	1113		15.645	2011			15.645	3011		15.5597	4060
16.1665	-883		15.8728	102		16.1665	1128		15.6664	2009			15.6664	3008		15.5792	4072
16.1879	-857		15.8933	99		16.1879	1108		15.6879	2001			15.6879	3000		15.5986	4083
16.2094	-878		15.9137	94		16.2094	1109		15.7094	2000			15.7094	3012		15.6181	4083
16.2309	-871		15.9342	99		16.2309	1093		15.7309	2028			15.7309	3019		15.6375	4071
16.2524	-878		15.9547	103		16.2524	1098		15.7524	2018			15.7524	3019		15.6569	4083
16.2739	-855		15.9751	78		16.2739	1123		15.7739	2007			15.7739	3005		15.6764	4064
16.2954	-864		15.9956	75		16.2954	1113		15.7954	2000			15.7954	3006		15.6958	4086
16.3169	-841		16.016	104		16.3169	1100		15.8169	2011			15.8169	3014		15.7152	4072
16.3383	-885		16.0365	86		16.3383	1100		15.8383	2005			15.8383	3005		15.7347	4066
16.3598	-856		16.057	83		16.3598	1096		15.8598	2009			15.8598	3008		15.7541	4083
16.3813	-870		16.0774	90		16.3813	1108		15.8813	2017			15.8813	3003		15.7736	4078
16.4028	-859		16.0979	92		16.4028	1111		15.9028	2017			15.9028	3005		15.793	4064
16.4243	-865		16.1184	87		16.4243	1096		15.9243	2002			15.9243	3012		15.8125	4068
16.4458	-866		16.1388	101		16.4458	1109		15.9458	2006			15.9458	3000		15.8319	4085
16.4673	-873		16.1593	109		16.4673	1109		15.9673	2011			15.9673	3000		15.8513	4077
16.4887	-878		16.1797	89		16.4887	1120		15.9887	2009			15.9887	3009		15.8708	4061
16.5102	-870		16.2002	90		16.5102	1111		16.0102	2009			16.0102	3028		15.8902	4063
16.5317	-851		16.2207	91		16.5317	1114		16.0317	2013			16.0317	3016		15.9096	4056
16.5532	-889		16.2411	111		16.5532	1108		16.0532	2014			16.0532	3002		15.9291	4055
16.5747	-876		16.2616	90		16.5747	1111		16.0747	2012			16.0747	3001		15.9485	4076
16.5962	-860		16.2821	103		16.5962	1098		16.0962	2012			16.0962	3006		15.968	4072
16.6177	-882		16.3025	85		16.6177	1111		16.1177	2004			16.1177	3028		15.9874	4086
16.6391	-841		16.323	98		16.6391	1106		16.1391	2002			16.1391	3004		16.0069	4084
16.6606	-865		16.3435	79		16.6606	1123		16.1606	2016			16.1606	3009		16.0263	4091
16.6821	-888		16.3639	102		16.6821	1104		16.1821	2014			16.1821	3002		16.0457	4058
16.7036	-874		16.3844	91		16.7036	1114		16.2036	2000			16.2036	3018		16.0652	4070
16.7251	-873		16.4048	108		16.7251	1111		16.2251	2010			16.2251	3019		16.0846	4069
16.7466	-886		16.4253	95		16.7466	1091		16.2466	2010			16.2466	3011		16.104	4069
16.7681	-874		16.4458	87		16.7681	1092		16.2681	2003			16.2681	3011		16.1235	4069
16.7895	-874		16.4662	101		16.7895	1109		16.2895	2017			16.2895	3022		16.1429	4068
16.811	-863		16.4867	88		16.811	1123		16.311	2002			16.311	3004		16.1624	4050
16.8325	-873		16.5072	95		16.8325	1105		16.3325	2019			16.3325	3003		16.1818	4065
16.854	-882		16.5276	78		16.854	1114		16.354	2007			16.354	3003		16.2012	4065
16.8755	-879		16.5481	88		16.8755	1104		16.3755	2011			16.3755	3004		16.2207	4059
16.897	-863		16.5685	84		16.897	1093		16.397	2005			16.397	3017		16.2401	4066
16.9185	-890		16.589	102		16.9185	1101		16.4185	2003			16.4185	3018		16.2596	4074
16.9399	-872		16.6095	91		16.9399	1099		16.4399	2026			16.4399	3006		16.279	4079
16.9614	-887		16.6299	99		16.9614	1085		16.4614	2018			16.4614	3003		16.2984	4065
16.9829	-871		16.6504	97		16.9829	1114		16.4829	2008			16.4829	3000		16.3179	4075
17.0044	-877		16.6709	82		17.0044	1098		16.5044	2006			16.5044	3008		16.3373	4066
17.0259	-878		16.6913	91		17.0259	1106		16.5259	2003			16.5259	3024		16.3568	4083
17.0474	-843		16.7118	78		17.0474	1105		16.5474	2010			16.5474	3015		16.3762	4063
17.0689	-871		16.7323	96		17.0689	1115		16.5689	2000			16.5689	3000		16.3956	4068
17.0904	-881		16.7527	75		17.0904	1101		16.5904	2016			16.5904	3015		16.4151	4082
17.1118	-886		16.7732	83		17.1118	1126		16.6118	2007			16.6118	3009		16.4345	4066
17.1333	-867		16.7936	88		17.1333	1104		16.6333	2019			16.6333	3014		16.454	4063
17.1548	-889		16.8141	91		17.1548	1098		16.6548	2021			16.6548	3012		16.4734	4068
17.1763	-875		16.8346	88		17.1763	1097		16.6763	2017			16.6763	3011		16.4928	4065
17.1978	-893		16.855	81		17.1978	1075		16.6978	2004			16.6978	3006		16.5123	4080
17.2193	-866		16.8755	78		17.2193	1109		16.7193	2000			16.7193	3000		16.5317	4065
17.2407	-876		16.8959	87		17.2407	1105		16.7407	2005			16.7407	3011		16.5512	4066
17.2622	-891		16.9164	107		17.2622	1109		16.7622	2025			16.7622	3021		16.5706	4081
17.2837	-884		16.9369	93		17.2837	1106		16.7837	2019			16.7837	3010		16.59	4049
17.3052	-896		16.9573	84		17.3052	1115		16.8052	2003			16.8052	3003		16.6095	4084
17.3267	-877		16.9778	94		17.3267	1100		16.8267	2012			16.8267	3013		16.6289	4063
17.3482	-884		16.9983	87		17.3482	1116		16.8482	2014			16.8482	3009		16.6484	4059
17.3697	-890		17.0187	78		17.3697	1104		16.8697	2000			16.8697	3009		16.6678	4077
17.3911	-874		17.0392	91		17.3911	1111		16.8911	2008			16.8911	3016		16.6872	4089
17.4126	-870		17.0597	63		17.4126	1104		16.9126	2016			16.9126	3006		16.7067	4069
17.4341	-890		17.0801	70		17.4341	1113		16.9341	2016			16.9341	3004		16.7261	4063
17.4556	-886		17.1006	84		17.4556	1096		16.9556	2011			16.9556	3019		16.7456	4074
17.4771	-884		17.121	93		17.4771	1111		16.9771	2002			16.9771	3012		16.765	4062
17.4986	-888		17.1415	97		17.4986	1103		16.9986	2009			16.9986	3018		16.7844	4068
17.5201	-895		17.162	82		17.5201	1108		17.0201	2011			17.0201	3005		16.8039	4062
17.5416	-877		17.1824	89		17.5416	1120		17.0416	2005			17.0416	3005		16.8233	4072
17.563	-873		17.2029	87		17.563	1107		17.063	2021			17.063	3008		16.8427	4064
17.5845	-880		17.2234	88		17.5845	1108		17.0845	2002			17.0845	3015		16.8622	4071
17.606	-859		17.2438	84		17.606	1100		17.106	2004			17.106	3004		16.8816	4060
17.6275	-859		17.2643	76		17.6275	1078		17.1275	2017			17.1275	3001		16.9011	4073
17.649	-895		17.2847	92		17.649	1094		17.149	2016			17.149	3013		16.9205	4070
17.6705	-884		17.3052	65		17.6705	1102		17.1705	2013			17.1705	3009		16.9399	4041
17.6919	-886		17.3257	93		17.6919	1094		17.1919	2012			17.1919	3002		16.9594	4067
17.7134	-876		17.3461	82		17.7134	1093		17.2134	2014			17.2134	3011		16.9788	4080
17.7349	-874		17.3666	83		17.7349	1102		17.2349	2013			17.2349	3009		16.9983	4072
17.7564	-900		17.3871	83		17.7564	1091		17.2564	2005			17.2564	3009		17.0177	4064
17.7779	-893		17.4075	86		17.7779	1089		17.2779	2008			17.2779	3008		17.0372	4065
17.7994	-884		17.428	70		17.7994	1109		17.2994	2003			17.2994	3011		17.0566	4062
17.8209	-872		17.4485	87		17.8209	1092		17.3209	2009			17.3209	3008		17.076	4077
17.8424	-902		17.4689	79		17.8424	1107		17.3423	2005			17.3423	3010		17.0955	4057
17.8638	-873		17.4894	84		17.8638	1111		17.3638	2003			17.3638	3014		17.1149	4078
17.8853	-884		17.5098	94		17.8853	1092		17.3853	2009			17.3853	3025		17.1344	4060
[truncated: 3,629 more rows]

## Sheet: Figure 2f
	Before quenching	After quenching
[truncated: 1 more rows]

[truncated: 73 more sheets: Figure 2g, Figure 2h, Figure 2i, Figure 2j, Figure 2m, Figure 4b, Figure 4c, Figure 4d, Figure 4e, Figure 4g, Figure 4f, Supplementary Figure 1, Supplementary Figure 3. , Supplementary Figure 49., Supplementary Figure 4., Supplementary Figure 50. , Supplementary Figure 7., Supplementary Figure 8., Supplementary Figure 9., Supplementary Figure 10. …]
